# Supplementary material for: Infection prevention and control training and capacity building during the Ebola epidemic in Guinea
Source: PLoS One. 2018 Feb 28;13(2):e0193291. doi: 10.1371/journal.pone.0193291 (PMC5831010; doi:10.1371/journal.pone.0193291)
Supplement: S2 Appendix — (XLSX) [file pone.0193291.s002.xlsx]

## Sheet: healthcare workers
Location	Lieu de travail	Publique ou privee	Role	Sexe	pretest	posttest	EPIpratique	ChlorePratique	Categorized Role	increase	pctincrease
N'zérékoré	Centre de Santé Dorota	Publique	Accueil	F	7	25	2	1	10 other	18	2.5714
N'zérékoré	Centre de Santé Gouéké	Publique	Agent communautaire	M	6	17	2	1	10 other	11	1.8333
N'zérékoré	Centre de Santé Koropara	Publique	Agent communautaire	M	11	28	2	1	10 other	17	1.5455
N'zérékoré	Hopital Régional	Publique	Coordinateur	M	15	23	2	2	10 other	8	0.5333
N'zérékoré	Zebela Tokpa	Publique	enseignant	M	7	20	2	2	10 other	13	1.8571
N'zérékoré	Hopital Régional	Publique	Incinerateur	M	1	29	1	2	10 other	28	28
N'zérékoré	Pas de Structure Definie	Other	Pas de rôle spécifié	M	22	26	2	2	10 other	4	0.1818
N'zérékoré	Pas de Structure Definie	Other	Pas de rôle spécifié	M	11	21	2	2	10 other	10	0.9091
N'zérékoré	Hopital Régional	Publique	Pas de rôle spécifié	M	9	16	2	2	10 other	7	0.7778
N'zérékoré	Direction Préfectorale de la Santé	Publique	Pas de rôle spécifié	M	30	27	2	2	10 other	-3	-0.1
N'zérékoré	Hopital Régional	Publique	Pas de rôle spécifié	M	17	26	2	2	10 other	9	0.5294
N'zérékoré	Pas de Structure Definie	Other	Pas de rôle spécifié	F	25	28	2	2	10 other	3	0.12
N'zérékoré	Centre de Santé Womey	Publique	Chef de Centre	M	13	25	2	2	2 nurse	12	0.9231
N'zérékoré	Centre de Santé Koropara	Publique	Chef de Centre	M	19	25	2	2	2 nurse	6	0.3158
N'zérékoré	Centre de Santé Palé	Publique	Chef de Centre	M	18	23	2	2	2 nurse	5	0.2778
N'zérékoré	Centre de Santé Gonia	Publique	Chef de Centre	F	.	.	.	.	2 nurse	.	.
N'zérékoré	Poste de Santé Gbouo	Publique	Chef de Centre	F	9	26	1	2	2 nurse	17	1.8889
N'zérékoré	Clinique Privée Haba	Privee	Infirmier(e)	F	17	26	2	2	2 nurse	9	0.5294
N'zérékoré	Clinique Privée Haba	Privee	Infirmier(e)	M	18	24	2	2	2 nurse	6	0.3333
N'zérékoré	Université pour le Developpement Communal	Privee	Infirmier(e)	F	14	24	2	2	2 nurse	10	0.7143
N'zérékoré	Centre Universitaire	Publique	Infirmier(e)	F	17	23	2	2	2 nurse	6	0.3529
N'zérékoré	Centre de Santé Base Militaire	Other	Infirmier(e)	M	26	29	2	2	2 nurse	3	0.1154
N'zérékoré	Centre de Santé Mohomou	Publique	Infirmier(e)	M	20	20	2	2	2 nurse	0	0
N'zérékoré	Clinique Privée Haba	Privee	Infirmier(e)	M	18	27	1	2	2 nurse	9	0.5
N'zérékoré	Hopital Régional	Publique	Infirmier(e)	F	13	26	2	2	2 nurse	13	1
N'zérékoré	Centre de Santé Horoya	Publique	Infirmier(e)	F	6	21	2	2	2 nurse	15	2.5
N'zérékoré	Centre Médical Siba Kalivogui	Privee	Infirmier(e)	M	14	28	2	2	2 nurse	14	1
N'zérékoré	Centre de Santé Dorota	Publique	Infirmier(e)	M	19	21	2	2	2 nurse	2	0.1053
N'zérékoré	Centre de Santé Mohomou	Publique	Infirmier(e)	F	27	26	2	2	2 nurse	-1	-0.037
N'zérékoré	Centre Hospitalier Ulcère de Buruli	Privee	Infirmier(e)	F	11	20	2	2	2 nurse	9	0.8182
N'zérékoré	Hopital Régional	Publique	Infirmier(e)	F	10	26	2	2	2 nurse	16	1.6
N'zérékoré	Centre de Santé Koulé	Publique	Infirmier(e)	F	11	23	2	2	2 nurse	12	1.0909
N'zérékoré	Centre de Santé Soulouta	Publique	Infirmier(e)	F	10	19	2	2	2 nurse	9	0.9
N'zérékoré	Clinique Privée Philippe	Privee	Infirmier(e)	M	11	26	.	.	2 nurse	15	1.3636
N'zérékoré	Centre de Santé Samoé	Publique	Infirmier(e)	F	8	22	2	2	2 nurse	14	1.75
N'zérékoré	Infirmerie Helène Johnson	Privee	Infirmier(e)	M	12	24	2	2	2 nurse	12	1
N'zérékoré	Clinique Privée Huguette	Privee	Infirmier(e)	F	22	30	2	2	2 nurse	8	0.3636
N'zérékoré	Hopital Régional	Publique	Infirmier(e)	M	10	15	1	1	2 nurse	5	0.5
N'zérékoré	Hopital Régional	Publique	Infirmier(e)	M	9	27	2	2	2 nurse	18	2
N'zérékoré	Clinique Dorota 2	Privee	Infirmier(e)	M	18	25	.	.	2 nurse	7	0.3889
N'zérékoré	Clinique Privée La grace	Privee	Infirmier(e)	M	26	28	.	.	2 nurse	2	0.0769
N'zérékoré	Hopital Régional	Publique	Infirmier(e)	F	12	13	2	1	2 nurse	1	0.0833
N'zérékoré	Hopital Régional	Publique	Infirmier(e)	F	13	26	1	1	2 nurse	13	1
N'zérékoré	Hopital Régional	Publique	Infirmier(e)	F	22	25	1	2	2 nurse	3	0.1364
N'zérékoré	Clinique Fanta Isabelle	Privee	Infirmier(e)	M	15	27	1	2	2 nurse	12	0.8
N'zérékoré	Clinique Nassafa	Privee	Infirmier(e)	F	22	28	2	2	2 nurse	6	0.2727
N'zérékoré	Hopital Régional	Publique	Infirmier(e)	F	8	14	1	1	2 nurse	6	0.75
N'zérékoré	Hopital Régional	Publique	Infirmier(e)	F	20	25	2	2	2 nurse	5	0.25
N'zérékoré	Hopital Régional	Publique	Infirmier(e)	F	10	19	.	.	2 nurse	9	0.9
N'zérékoré	Clinique Dorota	Privee	Infirmier(e)	F	13	21	1	2	2 nurse	8	0.6154
N'zérékoré	Centre Médical Associatif N'zao	Privee	Infirmier(e)	M	19	26	2	2	2 nurse	7	0.3684
N'zérékoré	Hopital Régional	Publique	Infirmier(e)	F	19	15	2	2	2 nurse	-4	-0.2105
N'zérékoré	Centre Médical Privé (Sans nom)	Privee	Infirmier(e)	M	8	22	.	.	2 nurse	14	1.75
N'zérékoré	Clinique Gbangana	Privee	Infirmier(e)	M	10	22	.	.	2 nurse	12	1.2
N'zérékoré	Clinique Félix	Privee	Infirmier(e)	M	15	25	.	.	2 nurse	10	0.6667
N'zérékoré	Hopital Régional	Publique	Infirmier(e)	M	15	25	2	2	2 nurse	10	0.6667
N'zérékoré	Hopital Régional	Publique	Infirmier(e)	M	21	27	.	.	2 nurse	6	0.2857
N'zérékoré	Clinique Chinoise	Privee	Infirmier(e)	F	21	29	.	.	2 nurse	8	0.381
N'zérékoré	Clinique Privée Réference	Privee	Infirmier(e)	F	10	20	2	2	2 nurse	10	1
N'zérékoré	Clinique Seny	Publique	Infirmier(e)	F	.	.	.	.	2 nurse	.	.
N'zérékoré	Cabinet Médical Mohomou	Privee	Infirmier(e)	M	18	27	2	2	2 nurse	9	0.5
N'zérékoré	Centre de Santé Commercial	Publique	Infirmier(e)	F	21	25	2	2	2 nurse	4	0.1905
N'zérékoré	Hopital Régional	Publique	Infirmier(e)	F	13	21	1	1	2 nurse	8	0.6154
N'zérékoré	Clinique Esperance	Privee	Infirmier(e)	M	25	28	2	1	2 nurse	3	0.12
N'zérékoré	Hopital Régional	Publique	Infirmier(e)	F	18	24	2	1	2 nurse	6	0.3333
N'zérékoré	Hopital Régional	Publique	Infirmier(e)	F	15	27	2	2	2 nurse	12	0.8
N'zérékoré	Centre Médical Réference Boma	Privee	Infirmier(e)	F	24	30	2	2	2 nurse	6	0.25
N'zérékoré	Hopital Régional	Publique	Infirmier(e)	M	21	26	2	2	2 nurse	5	0.2381
N'zérékoré	Hopital Régional	Publique	Infirmier(e)	F	12	24	1	2	2 nurse	12	1
N'zérékoré	Hopital Régional	Publique	Infirmier(e)	F	27	29	2	2	2 nurse	2	0.0741
N'zérékoré	Hopital Régional	Publique	Infirmier(e)	F	6	23	1	2	2 nurse	17	2.8333
N'zérékoré	Hopital Régional	Publique	Infirmier(e)	F	20	23	2	2	2 nurse	3	0.15
N'zérékoré	Hopital Régional	Publique	Infirmier(e)	F	13	27.5	1	2	2 nurse	14.5	1.1154
N'zérékoré	Centre de Santé Gouéké	Publique	Infirmier(e)	M	25	24	2	1	2 nurse	-1	-0.04
N'zérékoré	Hopital Régional	Publique	Infirmier(e)	F	9	20	1	2	2 nurse	11	1.2222
N'zérékoré	Poste de Santé Gbottoye	Publique	Infirmier(e)	M	11	24	2	2	2 nurse	13	1.1818
N'zérékoré	Dispensaire HCR	Privee	Infirmier(e)	F	24	30	2	2	2 nurse	6	0.25
N'zérékoré	Hopital Régional	Publique	Infirmier(e)	F	22	23	2	2	2 nurse	1	0.0455
N'zérékoré	Hopital Régional	Publique	Infirmier(e)	F	17	27	1	2	2 nurse	10	0.5882
N'zérékoré	Hopital Régional	Publique	Infirmier(e)	F	11	21	2	1	2 nurse	10	0.9091
N'zérékoré	Clinique Privée Sidiki	Privee	Infirmier(e)	F	11	11	1	1	2 nurse	0	0
N'zérékoré	Clinique Privée Sidiki	Privee	Infirmier(e)	F	20	23	1	1	2 nurse	3	0.15
N'zérékoré	Hopital Régional	Publique	Infirmier(e)	M	8	18	1	2	2 nurse	10	1.25
N'zérékoré	Hopital Régional	Publique	Infirmier(e)	M	11	19	2	2	2 nurse	8	0.7273
N'zérékoré	Hopital Régional	Publique	Infirmier(e)	F	18	27	2	2	2 nurse	9	0.5
N'zérékoré	Hopital Régional	Publique	Infirmier(e)	F	17	22	2	2	2 nurse	5	0.2941
N'zérékoré	Hopital Régional	Publique	Infirmier(e)	F	7	19	2	2	2 nurse	12	1.7143
N'zérékoré	Poste de Santé Kerema	Publique	Infirmier(e)	M	20	28	2	2	2 nurse	8	0.4
N'zérékoré	Hopital Régional	Publique	Infirmier(e)	M	22	16	1	2	2 nurse	-6	-0.2727
N'zérékoré	Hopital Régional	Publique	Infirmier(e)	F	13	28	1	2	2 nurse	15	1.1538
N'zérékoré	Poste de Santé Kpoulo	Publique	Infirmier(e)	M	.	.	1	1	2 nurse	.	.
N'zérékoré	Centre de Santé Gonia	Publique	Infirmier(e)	F	13	28	1	2	2 nurse	15	1.1538
N'zérékoré	Centre Médical Associatif N'zao	Privee	Infirmier(e)	M	25	29	2	2	2 nurse	4	0.16
N'zérékoré	Poste de Santé Toulemou	Publique	Infirmier(e)	F	19	29	2	2	2 nurse	10	0.5263
N'zérékoré	ESICON	Privee	Infirmier(e)	M	15	23	2	2	2 nurse	8	0.5333
N'zérékoré	Centre de Santé Bounouma	Publique	Infirmier(e)	M	.	26	1	2	2 nurse	.	.
N'zérékoré	ESICON	Privee	Infirmier(e)	M	20	25	2	2	2 nurse	5	0.25
N'zérékoré	Centre Médical Associatif N'zao	Privee	Infirmier(e)	F	21	28	2	2	2 nurse	7	0.3333
N'zérékoré	Centre Médical Associatif N'zao	Privee	Infirmier(e)	M	.	.	.	.	2 nurse	.	.
N'zérékoré	Centre Médical Associatif N'zao	Privee	Infirmier(e)	M	13	26	2	2	2 nurse	13	1
N'zérékoré	ESICON	Privee	Infirmier(e)	F	16	20	2	1	2 nurse	4	0.25
N'zérékoré	Centre de Santé Gonia	Publique	Infirmier(e)	F	.	.	.	.	2 nurse	.	.
N'zérékoré	Centre de Santé Koulé	Publique	Infirmier(e)	M	.	.	.	.	2 nurse	.	.
N'zérékoré	Clinique Privée Saint Michel	Privee	Infirmier(e)	M	15	28	2	2	2 nurse	13	0.8667
N'zérékoré	Centre de Santé (Sans Nom)	Publique	Infirmier(e)	M	14	24	2	2	2 nurse	10	0.7143
N'zérékoré	Centre de Santé Koulé	Publique	Infirmier(e)	F	.	19	2	2	2 nurse	.	.
N'zérékoré	Clinique Privée Cemaz	Privee	Infirmier(e)	M	14	22	2	2	2 nurse	8	0.5714
N'zérékoré	Centre Médical Associatif N'Zao	Privee	Infirmier(e)	M	29	30	2	2	2 nurse	1	0.0345
N'zérékoré	Centre Médical Associatif N'zao	Privee	Infirmier(e)	F	25.5	27	1	2	2 nurse	1.5	0.0588
N'zérékoré	Centre Médical Associatif N'zao	Privee	Infirmier(e)	M	.	26	1	1	2 nurse	.	.
N'zérékoré	Infirmerie Helène Johnson	Privee	Infirmier(e)	F	13	27	2	2	2 nurse	14	1.0769
N'zérékoré	Infirmerie Helène Johnson	Privee	Infirmier(e)	F	19	22	2	2	2 nurse	3	0.1579
N'zérékoré	Clinique Chris Esprit Saint	Privee	Infirmier(e)	M	20	28	2	2	2 nurse	8	0.4
N'zérékoré	Poste de Santé Makpozou	Publique	Infirmier(e)	M	5	25	2	2	2 nurse	20	4
N'zérékoré	Hopital Régional	Publique	Infirmier(e)	M	22	27	1	2	2 nurse	5	0.2273
N'zérékoré	Centre Médical Associatif N'zao	Privee	Infirmier(e)	M	.	.	.	.	2 nurse	.	.
N'zérékoré	Hopital Régional	Publique	Infirmier(e)	F	.	.	.	.	2 nurse	.	.
N'zérékoré	Hopital Régional	Publique	Infirmier(e)	M	24	28	2	2	2 nurse	4	0.1667
N'zérékoré	Infirmerie Helène Johnson	Privee	Infirmier(e)	F	24	28	2	2	2 nurse	4	0.1667
N'zérékoré	Hopital Régional	Publique	Infirmier(e)	F	8	23	2	1	2 nurse	15	1.875
N'zérékoré	Centre Médical Associatif N'zao	Privee	Infirmier(e)	M	24	25	1	1	2 nurse	1	0.0417
N'zérékoré	Infirmerie Helène Johnson	Privee	Infirmier(e)	F	18	27	2	2	2 nurse	9	0.5
N'zérékoré	Clinique Privée Boma	Privee	Infirmier(e)	M	22	26	2	2	2 nurse	4	0.1818
N'zérékoré	Centre de Santé Soulouta	Publique	Infirmier(e)	F	15	16	2	2	2 nurse	1	0.0667
N'zérékoré	Centre Médical Associatif N'zao	Privee	Infirmier(e)	F	26	29	2	2	2 nurse	3	0.1154
N'zérékoré	Infirmerie Helène Johnson	Privee	Infirmier(e)	F	16	28	2	2	2 nurse	12	0.75
N'zérékoré	Hopital Régional	Publique	Infirmier(e)	M	25	27	2	2	2 nurse	2	0.08
N'zérékoré	Clinique Privée Condé et frère	Privee	Infirmier(e)	F	10	28	2	1	2 nurse	18	1.8
N'zérékoré	Infirmerie Helène Johnson	Privee	Infirmier(e)	M	21	28	2	2	2 nurse	7	0.3333
N'zérékoré	Centre Médical Privé (Sans Nom)	Privee	Infirmier(e)	F	15	24	2	2	2 nurse	9	0.6
N'zérékoré	Centre de Santé Soulouta	Publique	Pharmacien(ne)	F	25	28	2	1	3 pharmacist	3	0.12
N'zérékoré	Pharmacie Sandou et Frère	Privee	Pharmacien(ne)	M	17	29	2	2	3 pharmacist	12	0.7059
N'zérékoré	Centre de Santé Commercial	Publique	Pharmacien(ne)	F	11	26	1	1	3 pharmacist	15	1.3636
N'zérékoré	Clinique Privée Lamah	Privee	Pharmacien(ne)	M	17	20	.	.	3 pharmacist	3	0.1765
N'zérékoré	Hopital Régional	Publique	Pharmacien(ne)	M	30	28	2	2	3 pharmacist	-2	-0.0667
N'zérékoré	Pharmacie Leno	Privee	Pharmacien(ne)	M	14	26	2	2	3 pharmacist	12	0.8571
N'zérékoré	Centre Médical Privé (Sans Nom)	Privee	Pharmacien(ne)	M	17	26	2	2	3 pharmacist	9	0.5294
N'zérékoré	Hopital Régional	Publique	Pharmacien(ne)	M	21	26	2	2	3 pharmacist	5	0.2381
N'zérékoré	Hopital Régional	Publique	Pharmacien(ne)	F	7	27	.	.	3 pharmacist	20	2.8571
N'zérékoré	Centre Médical Privé (Sans Nom)	Privee	Pharmacien(ne)	M	4	22	1	1	3 pharmacist	18	4.5
N'zérékoré	Hopital Régional	Publique	Pharmacien(ne)	F	30	28	2	2	3 pharmacist	-2	-0.0667
N'zérékoré	Cabinet Médical Mohomou	Privee	Pharmacien(ne)	M	25	27	2	2	3 pharmacist	2	0.08
N'zérékoré	Centre de Santé (Sans Nom)	Publique	Pharmacien(ne)	F	12	25	2	2	3 pharmacist	13	1.0833
N'zérékoré	SSC	Publique	Pharmacien(ne)	M	18	25	2	1	3 pharmacist	7	0.3889
N'zérékoré	Pharmacie Dorota	Privee	Pharmacien(ne)	M	11	26	2	2	3 pharmacist	15	1.3636
N'zérékoré	Centre de Santé Bounouma	Publique	Pharmacien(ne)	M	20	26	2	2	3 pharmacist	6	0.3
N'zérékoré	Clinique Chris Esprit Saint	Privee	Pharmacien(ne)	M	23	28	2	2	3 pharmacist	5	0.2174
N'zérékoré	Centre Médical Votre Famille	Privee	Laborantin(e)	M	25	27	1	2	4 laboratorian	2	0.08
N'zérékoré	Centre Hospitalier Ulcère de Buruli	Privee	Laborantin(e)	M	20	.	2	1	4 laboratorian	.	.
N'zérékoré	Clinique Privée Haba	Privee	Laborantin(e)	M	21	26	2	2	4 laboratorian	5	0.2381
N'zérékoré	Association Guinéenne pour le Bien Etre Familial	Privee	Laborantin(e)	M	12	28	2	2	4 laboratorian	16	1.3333
N'zérékoré	Centre de Santé Soulouta	Publique	Laborantin(e)	M	14	28	2	2	4 laboratorian	14	1
N'zérékoré	Centre Hospitalier Ulcère de Buruli	Privee	Laborantin(e)	M	18	26	2	2	4 laboratorian	8	0.4444
N'zérékoré	ONG Association Aide Sanitare	Privee	Laborantin(e)	M	26	26	2	2	4 laboratorian	0	0
N'zérékoré	Association Guinéenne pour le Bien Etre Familial	Privee	Laborantin(e)	F	22	27	2	2	4 laboratorian	5	0.2273
N'zérékoré	Association Guinéenne pour le Bien Etre Familial	Privee	Laborantin(e)	M	19	25	1	2	4 laboratorian	6	0.3158
N'zérékoré	Clinique Charlotte	Privee	Laborantin(e)	M	24	25	2	1	4 laboratorian	1	0.0417
N'zérékoré	Clinique Privée Saint Michel	Privee	Laborantin(e)	M	22	29	2	2	4 laboratorian	7	0.3182
N'zérékoré	Centre Universitaire	Publique	Laborantin(e)	M	25	25	2	2	4 laboratorian	0	0
N'zérékoré	Clinique Privée Haba	Privee	Laborantin(e)	M	10	26	2	2	4 laboratorian	16	1.6
N'zérékoré	Clinique Privée Huguette	Privee	Laborantin(e)	M	15	25	1	2	4 laboratorian	10	0.6667
N'zérékoré	Clinique Privée Huguette	Privee	Laborantin(e)	M	16	29	2	2	4 laboratorian	13	0.8125
N'zérékoré	Centre Médical Privé (Sans nom)	Privee	Laborantin(e)	M	23	30	2	2	4 laboratorian	7	0.3043
N'zérékoré	Clinique Privée Huguette	Privee	Laborantin(e)	M	19	29	2	2	4 laboratorian	10	0.5263
N'zérékoré	Centre de Santé Tripano	Publique	Laborantin(e)	M	16	22	2	2	4 laboratorian	6	0.375
N'zérékoré	Centre de Santé Commercial	Publique	Laborantin(e)	F	9	26	2	2	4 laboratorian	17	1.8889
N'zérékoré	Centre de Santé Dorota	Publique	Laborantin(e)	F	16	25	2	2	4 laboratorian	9	0.5625
N'zérékoré	Centre de Santé Gouéké	Publique	Laborantin(e)	M	13	11	2	2	4 laboratorian	-2	-0.1538
N'zérékoré	Pharmacie Dorota	Privee	Laborantin(e)	M	14	25	.	.	4 laboratorian	11	0.7857
N'zérékoré	Clinique Privée Réference	Privee	Laborantin(e)	M	19	26	.	.	4 laboratorian	7	0.3684
N'zérékoré	Hopital Régional	Publique	Laborantin(e)	M	24	29	2	2	4 laboratorian	5	0.2083
N'zérékoré	Hopital Régional	Publique	Laborantin(e)	F	24	29	2	2	4 laboratorian	5	0.2083
N'zérékoré	Pharmacie Dorota	Privee	Laborantin(e)	M	25	29	.	.	4 laboratorian	4	0.16
N'zérékoré	Hopital Régional	Publique	Laborantin(e)	M	14	26	.	.	4 laboratorian	12	0.8571
N'zérékoré	Centre Médical Privé (Sans Nom)	Privee	Laborantin(e)	M	27	28	.	.	4 laboratorian	1	0.037
N'zérékoré	Centre Médical Privé (Sans Nom)	Privee	Laborantin(e)	M	23	27	.	.	4 laboratorian	4	0.1739
N'zérékoré	Hopital Régional	Publique	Laborantin(e)	F	21	25	2	1	4 laboratorian	4	0.1905
N'zérékoré	Pharmacie Dorota	Privee	Laborantin(e)	M	7	13	.	.	4 laboratorian	6	0.8571
N'zérékoré	Pharmacie Gbangana	Privee	Laborantin(e)	M	18	26	2	1	4 laboratorian	8	0.4444
N'zérékoré	Clinique Paul Tolno	Privee	Laborantin(e)	M	.	.	.	.	4 laboratorian	.	.
N'zérékoré	Pharmacie Boma	Privee	Laborantin(e)	M	22	26	.	.	4 laboratorian	4	0.1818
N'zérékoré	Cabinet Médical Mohomou	Privee	Laborantin(e)	M	27	26	.	.	4 laboratorian	-1	-0.037
N'zérékoré	Cabinet Médical Mohomou	Privee	Laborantin(e)	M	17	28	2	2	4 laboratorian	11	0.6471
N'zérékoré	Clinique Médical Mohomou	Privee	Laborantin(e)	F	24	22	2	2	4 laboratorian	-2	-0.0833
N'zérékoré	Clinique Saint Chanly	Privee	Laborantin(e)	M	18	28	.	.	4 laboratorian	10	0.5556
N'zérékoré	Clinique Saint Joseph	Privee	Laborantin(e)	M	20	26	.	.	4 laboratorian	6	0.3
N'zérékoré	Hopital Régional	Publique	Laborantin(e)	M	11	27	.	.	4 laboratorian	16	1.4545
N'zérékoré	Cabinet Médical Mohomou	Privee	Laborantin(e)	M	16	25	1	1	4 laboratorian	9	0.5625
N'zérékoré	Clinique Chris Esprit Saint	Privee	Laborantin(e)	M	16	27	.	.	4 laboratorian	11	0.6875
N'zérékoré	Clinique Seny	Privee	Laborantin(e)	F	.	.	.	.	4 laboratorian	.	.
N'zérékoré	Lèpre et Tuberculose (LTO)	Publique	Laborantin(e)	M	17	26	2	2	4 laboratorian	9	0.5294
N'zérékoré	Pharmacie du Centre	Privee	Laborantin(e)	M	21	24	2	2	4 laboratorian	3	0.1429
N'zérékoré	Lèpre et Tuberculose (LTO)	Publique	Laborantin(e)	F	12	25	2	1	4 laboratorian	13	1.0833
N'zérékoré	Hopital Régional	Publique	Laborantin(e)	M	20	29	2	2	4 laboratorian	9	0.45
N'zérékoré	Hopital Régional	Publique	Laborantin(e)	M	20	25	2	2	4 laboratorian	5	0.25
N'zérékoré	Clinique Nijeu	Privee	Laborantin(e)	M	29	26	2	2	4 laboratorian	-3	-0.1034
N'zérékoré	Clinique privée Kpama II	Privee	Laborantin(e)	M	25	27	2	2	4 laboratorian	2	0.08
N'zérékoré	Centre de Santé Gouéké	Publique	Laborantin(e)	F	19	25	2	2	4 laboratorian	6	0.3158
N'zérékoré	Hopital Régional	Publique	Laborantin(e)	F	19	28	2	2	4 laboratorian	9	0.4737
N'zérékoré	CUZ	Privee	Laborantin(e)	M	22	24	2	2	4 laboratorian	2	0.0909
N'zérékoré	CUZ	Privee	Laborantin(e)	M	19	1	2	2	4 laboratorian	-18	-0.9474
N'zérékoré	Clinique Saint Joseph	Privee	Laborantin(e)	F	18	24	1	2	4 laboratorian	6	0.3333
N'zérékoré	Hopital Régional	Publique	Laborantin(e)	M	9	26	2	1	4 laboratorian	17	1.8889
N'zérékoré	Pas de Structure Definie	Privee	Laborantin(e)	M	16	27	2	2	4 laboratorian	11	0.6875
N'zérékoré	Hopital Régional	Publique	Laborantin(e)	F	17	21	2	2	4 laboratorian	4	0.2353
N'zérékoré	Hopital Régional	Publique	Laborantin(e)	F	26	28	2	2	4 laboratorian	2	0.0769
N'zérékoré	Hopital Régional	Publique	Laborantin(e)	M	26	30	2	2	4 laboratorian	4	0.1538
N'zérékoré	Hopital Régional	Publique	Laborantin(e)	M	29	29	2	2	4 laboratorian	0	0
N'zérékoré	Clinique privée Siné	Privee	Laborantin(e)	M	25	26	2	2	4 laboratorian	1	0.04
N'zérékoré	Hopital Régional	Publique	Laborantin(e)	F	23	30	2	2	4 laboratorian	7	0.3043
N'zérékoré	Clinique Saint Francois	Privee	Laborantin(e)	F	18	28	2	2	4 laboratorian	10	0.5556
N'zérékoré	Clinique Privée Dorota	Privee	Laborantin(e)	M	18	28	2	2	4 laboratorian	10	0.5556
N'zérékoré	Clinique Sercodev	Privee	Laborantin(e)	M	19	29	2	2	4 laboratorian	10	0.5263
N'zérékoré	Clinique Sercodev	Privee	Laborantin(e)	M	18	29	1	2	4 laboratorian	11	0.6111
N'zérékoré	Infirmerie Helène Johnson	Privee	Laborantin(e)	M	21	.	.	.	4 laboratorian	.	.
N'zérékoré	Centre de Santé Mohomou	Publique	Laborantin(e)	M	23	26	2	1	4 laboratorian	3	0.1304
N'zérékoré	Clinique Sercodev	Privee	Laborantin(e)	M	13	25	2	2	4 laboratorian	12	0.9231
N'zérékoré	CUZ	Privee	Laborantin(e)	M	16	24	2	2	4 laboratorian	8	0.5
N'zérékoré	Hopital Régional	Publique	Laborantin(e)	F	24	27	2	1	4 laboratorian	3	0.125
N'zérékoré	Lèpre et Tuberculose (LTO)	Publique	Laborantin(e)	M	19	29	2	2	4 laboratorian	10	0.5263
N'zérékoré	Hopital Régional	Publique	Laborantin(e)	M	22	28	2	2	4 laboratorian	6	0.2727
N'zérékoré	Hopital Régional	Publique	Laborantin(e)	F	28	29	2	2	4 laboratorian	1	0.0357
N'zérékoré	Centre Médical Michel	Privee	Laborantin(e)	M	15	21	2	2	4 laboratorian	6	0.4
N'zérékoré	Centre de Santé Gonia	Publique	Laborantin(e)	M	.	.	.	.	4 laboratorian	.	.
N'zérékoré	Clinique Privée Oularé	Privee	Laborantin(e)	M	18	27	2	1	4 laboratorian	9	0.5
N'zérékoré	Centre Médical Associatif N'zao	Privee	Laborantin(e)	F	23	29	2	2	4 laboratorian	6	0.2609
N'zérékoré	Clinique Privée Tolno	Privee	Laborantin(e)	M	24	30	1	2	4 laboratorian	6	0.25
N'zérékoré	Hopital Régional	Publique	Laborantin(e)	M	18	27	2	2	4 laboratorian	9	0.5
N'zérékoré	Poste de Santé Toulemou	Publique	Laborantin(e)	M	.	.	.	.	4 laboratorian	.	.
N'zérékoré	Centre Médical Privé (Sans Nom)	Privee	Laborantin(e)	M	16	29	2	2	4 laboratorian	13	0.8125
N'zérékoré	Clinique Privée Saint Michel	Privee	Laborantin(e)	M	21	27	2	2	4 laboratorian	6	0.2857
N'zérékoré	Centre Médical Associatif N'zao	Privee	Laborantin(e)	F	29	30	2	2	4 laboratorian	1	0.0345
N'zérékoré	Hopital Régional	Publique	Laborantin(e)	F	7	24	2	2	4 laboratorian	17	2.4286
N'zérékoré	Clinique Chris Esprit Saint	Privee	Laborantin(e)	M	19	24	2	1	4 laboratorian	5	0.2632
N'zérékoré	Centre Médical Votre Famille	Privee	Laborantin(e)	M	15	22	1	2	4 laboratorian	7	0.4667
N'zérékoré	Hopital Régional	Publique	Laborantin(e)	M	11	24	2	2	4 laboratorian	13	1.1818
N'zérékoré	Clinique Chris Esprit Saint	Privee	Laborantin(e)	M	.	.	.	.	4 laboratorian	.	.
N'zérékoré	Labo Ninamou	Privee	Laborantin(e)	F	25	29	2	2	4 laboratorian	4	0.16
N'zérékoré	Clinique Chris Esprit Saint	Privee	Laborantin(e)	F	8	27	2	2	4 laboratorian	19	2.375
N'zérékoré	Centre de Santé Yalenzou	Publique	Laborantin(e)	M	23	27	2	2	4 laboratorian	4	0.1739
N'zérékoré	Centre Médical Votre Famille	Privee	Laborantin(e)	M	24	30	2	2	4 laboratorian	6	0.25
N'zérékoré	Labo Ninamou	Privee	Laborantin(e)	M	11	29	1	2	4 laboratorian	18	1.6364
N'zérékoré	Centre de Santé Kobela	Publique	Agent de Santé	M	11	26	1	2	5 health technician	15	1.3636
N'zérékoré	Poste de Santé Nona	Publique	Agent de Santé	M	12	24	1	2	5 health technician	12	1
N'zérékoré	Centre de Santé Koulé	Publique	Agent de Santé	M	26	29	2	2	5 health technician	3	0.1154
N'zérékoré	Hopital Régional	Publique	Agent de Santé	F	11	24	2	2	5 health technician	13	1.1818
N'zérékoré	Hopital Régional	Publique	Agent de Santé	M	12	19	2	2	5 health technician	7	0.5833
N'zérékoré	Cabinet Médical Mohomou	Privee	Agent de Santé	M	6	19	2	2	5 health technician	13	2.1667
N'zérékoré	Hopital Régional	Publique	Agent de Santé	M	12	24	2	2	5 health technician	12	1
N'zérékoré	Hopital Régional	Publique	Agent de Santé	F	21	26	2	2	5 health technician	5	0.2381
N'zérékoré	Clininique Cherubins Mboma	Privee	Agent de Santé	F	3	5	2	2	5 health technician	2	0.6667
N'zérékoré	Centre de Santé Mohomou	Publique	Agent de Santé	F	15	25	2	2	5 health technician	10	0.6667
N'zérékoré	Centre Hospitalier Ulcère de Buruli	Privee	Agent de Santé	F	7	18	2	2	5 health technician	11	1.5714
N'zérékoré	Centre de Santé Mohomou	Publique	Agent de Santé	F	13	24	2	2	5 health technician	11	0.8462
N'zérékoré	Clinique Kadia Diakite	Privee	Agent de Santé	M	17	29	2	2	5 health technician	12	0.7059
N'zérékoré	Hopital Régional	Publique	Agent de Santé	M	16	22	2	2	5 health technician	6	0.375
N'zérékoré	Clinique Kadia Diakité	Publique	Agent de Santé	F	12	27	1	2	5 health technician	15	1.25
N'zérékoré	Centre Universitaire	Publique	Agent de Santé	F	25	23	2	2	5 health technician	-2	-0.08
N'zérékoré	Centre Hospitalier Ulcère de Buruli	Privee	Agent de Santé	F	22	25	2	2	5 health technician	3	0.1364
N'zérékoré	Hopital Régional	Publique	Agent de Santé	F	12	20	2	2	5 health technician	8	0.6667
N'zérékoré	Hopital Régional	Publique	Agent de Santé	F	10	18	2	2	5 health technician	8	0.8
N'zérékoré	Hopital Régional	Publique	Agent de Santé	F	17	21	2	2	5 health technician	4	0.2353
N'zérékoré	Centre de Santé Mohomou	Publique	Agent de Santé	M	24	28	2	2	5 health technician	4	0.1667
N'zérékoré	Lèpre et Tuberculose (LTO)	Publique	Agent de Santé	F	13	17	2	1	5 health technician	4	0.3077
N'zérékoré	Clinique Saint Augustin	Privee	Agent de Santé	M	22	23	2	2	5 health technician	1	0.0455
N'zérékoré	Centre de Santé Mohomou	Publique	Agent de Santé	F	6	18	2	2	5 health technician	12	2
N'zérékoré	Lèpre et Tuberculose (LTO)	Publique	Agent de Santé	F	27	29	2	2	5 health technician	2	0.0741
N'zérékoré	Hopital Régional	Publique	Agent de Santé	M	18	24	2	2	5 health technician	6	0.3333
N'zérékoré	Lèpre et Tuberculose (LTO)	Publique	Agent de Santé	F	11	25	2	2	5 health technician	14	1.2727
N'zérékoré	Clinique Nijeu	Privee	Agent de Santé	F	27	28	2	2	5 health technician	1	0.037
N'zérékoré	Hopital Régional	Publique	Agent de Santé	M	12	24	2	2	5 health technician	12	1
N'zérékoré	Centre de Santé Commercial	Publique	Agent de Santé	F	10	13	2	2	5 health technician	3	0.3
N'zérékoré	Hopital Régional	Publique	Agent de Santé	F	20	23	2	2	5 health technician	3	0.15
N'zérékoré	Poste de Santé Komou	Publique	Agent de Santé	M	30	30	2	2	5 health technician	0	0
N'zérékoré	Centre de Santé Palé	Publique	Agent de Santé	F	9	15	1	2	5 health technician	6	0.6667
N'zérékoré	Hopital Régional	Publique	Agent de Santé	F	6	24	2	2	5 health technician	18	3
N'zérékoré	Hopital Régional	Publique	Agent de Santé	M	29	29	1	2	5 health technician	0	0
N'zérékoré	Hopital Régional	Publique	Agent de Santé	M	20	26	2	2	5 health technician	6	0.3
N'zérékoré	Centre de Santé Palé	Publique	Agent de Santé	M	14	27	2	1	5 health technician	13	0.9286
N'zérékoré	Clinique privée Kpama II	Privee	Agent de Santé	F	23	28	2	2	5 health technician	5	0.2174
N'zérékoré	Centre de Santé Koropara	Publique	Agent de Santé	M	24	27	2	2	5 health technician	3	0.125
N'zérékoré	Dispensaire Synergie	Privee	Agent de Santé	M	14	21	2	2	5 health technician	7	0.5
N'zérékoré	Centre de Santé Bounouma	Publique	Agent de Santé	M	7	.	.	.	5 health technician	.	.
N'zérékoré	Hopital Régional	Publique	Agent de Santé	F	4	25	2	2	5 health technician	21	5.25
N'zérékoré	Centre de Santé Gonia	Publique	Agent de Santé	F	11	21	1	2	5 health technician	10	0.9091
N'zérékoré	Infirmerie Helène Johnson	Privee	Agent de Santé	M	21	26	2	2	5 health technician	5	0.2381
N'zérékoré	Centre de Santé Commercial	Publique	Agent de Santé	F	4	16	2	2	5 health technician	12	3
N'zérékoré	Hopital Régional	Publique	Agent de Santé	F	6	19	2	1	5 health technician	13	2.1667
N'zérékoré	Centre Médical de Guinée	Privee	Agent de Santé	M	20	24	1	2	5 health technician	4	0.2
N'zérékoré	Centre de Santé Gonia	Publique	Agent de Santé	F	8	24	1	2	5 health technician	16	2
N'zérékoré	Hopital Régional	Publique	Agent de Santé	F	15	28	2	2	5 health technician	13	0.8667
N'zérékoré	Clinique Privée Kébé	Privee	Agent de Santé	F	9	22	2	2	5 health technician	13	1.4444
N'zérékoré	Hopital Régional	Publique	Agent de Santé	F	7	23	2	2	5 health technician	16	2.2857
N'zérékoré	Centre de Santé Soulouta	Publique	Agent de Santé	F	27	27	2	2	5 health technician	0	0
N'zérékoré	Clinique privée Finda	Privee	Agent de Santé	M	24	28	2	2	5 health technician	4	0.1667
N'zérékoré	Hopital Régional	Publique	Agent de Santé	M	8	24	2	2	5 health technician	16	2
N'zérékoré	Centre de Santé Gonia	Publique	Agent de Santé	F	9	15	1	1	5 health technician	6	0.6667
N'zérékoré	Clinique Privée Finda	Privee	Agent de Santé	M	17	24	2	2	5 health technician	7	0.4118
N'zérékoré	Centre Médical Associatif N'zao	Privee	Agent de Santé	F	21	28	2	2	5 health technician	7	0.3333
N'zérékoré	Clinique privée Finda	Privee	Agent de Santé	M	21	29	2	2	5 health technician	8	0.381
N'zérékoré	Centre de Santé Soulouta	Publique	Agent de Santé	F	7	23	2	2	5 health technician	16	2.2857
N'zérékoré	Hopital Régional	Publique	Agent de Santé	F	6	20	2	2	5 health technician	14	2.3333
N'zérékoré	Infirmerie Helène Johnson	Privee	Agent de Santé	M	20	26	2	1	5 health technician	6	0.3
N'zérékoré	Centre de Santé Samoé	Publique	Agent de Santé	F	5	24	1	2	5 health technician	19	3.8
N'zérékoré	Centre de Santé Soulouta	Publique	Agent de Santé	M	19	27	2	2	5 health technician	8	0.4211
N'zérékoré	Centre de Santé Soulouta	Publique	Agent de Santé	M	14	28	1	2	5 health technician	14	1
N'zérékoré	Centre de Santé Commercial	Publique	Agent de Santé	F	16	23	1	2	5 health technician	7	0.4375
N'zérékoré	Centre de Santé Gonia	Publique	Agent de Santé	F	14	26	2	2	5 health technician	12	0.8571
N'zérékoré	Hopital Régional	Publique	Agent de Santé	F	8	23	2	2	5 health technician	15	1.875
N'zérékoré	Clinique Privée Finda	Privee	Agent de Santé	F	22	26	2	2	5 health technician	4	0.1818
N'zérékoré	Hopital Régional	Publique	Agent de Santé	F	7	21	2	2	5 health technician	14	2
N'zérékoré	Centre de Santé Samoé	Publique	Agent de Santé	M	25	28	2	2	5 health technician	3	0.12
N'zérékoré	Hopital Régional	Publique	Agent de Santé	F	12	15	2	2	5 health technician	3	0.25
N'zérékoré	Centre Médical Votre Famille	Privee	Agent de Santé	M	11	27	2	2	5 health technician	16	1.4545
N'zérékoré	Centre de Santé Gonia	Publique	ATS	F	.	.	.	.	5 health technician	.	.
N'zérékoré	Poste de Santé Zogota	Publique	Chef de Poste	M	.	.	.	.	5 health technician	.	.
N'zérékoré	Centre de Santé Koropara	Publique	Chef de Poste	F	.	.	.	.	5 health technician	.	.
N'zérékoré	Centre de Santé Horoya	Publique	Aide-Santé	F	15	20	2	2	5 health technician	5	0.3333
N'zérékoré	Centre Médical Associatif N'zao	Privee	Aide-Santé	F	13	29	2	2	5 health technician	16	1.2308
N'zérékoré	Centre de Santé Horoya	Publique	Aide-Santé	F	20	30	1	1	5 health technician	10	0.5
N'zérékoré	Centre de Santé Dorota	Publique	Aide-Santé	F	10	27	2	2	5 health technician	17	1.7
N'zérékoré	Centre de Santé Mohomou	Publique	Aide-Santé	F	24	29	2	2	5 health technician	5	0.2083
N'zérékoré	Centre Médical Associatif N'zao	Privee	Aide-Santé	F	15	25	2	2	5 health technician	10	0.6667
N'zérékoré	Centre Médical Associatif N'zao	Privee	Aide-Santé	F	13	14	1	2	5 health technician	1	0.0769
N'zérékoré	Hopital Régional	Publique	Aide-Santé	M	22	27	2	2	5 health technician	5	0.2273
N'zérékoré	Centre de Santé Dorota	Publique	Aide-Santé	M	17	24	2	2	5 health technician	7	0.4118
N'zérékoré	Hopital Régional	Publique	Aide-Santé	M	19	27	2	1	5 health technician	8	0.4211
N'zérékoré	Hopital Régional	Publique	Aide-Santé	M	18	28	2	2	5 health technician	10	0.5556
N'zérékoré	Hopital Régional	Publique	Aide-Santé	F	.	.	.	.	5 health technician	.	.
N'zérékoré	Hopital Régional	Publique	Aide-Santé	F	18	21	0	1	5 health technician	3	0.1667
N'zérékoré	Hopital Régional	Publique	Aide-Santé	F	18	24	0	2	5 health technician	6	0.3333
N'zérékoré	Centre de Santé Commercial	Publique	Aide-Santé	M	23	29	2	2	5 health technician	6	0.2609
N'zérékoré	Centre de Santé Bounouma	Publique	Aide-Santé	M	25	28	2	2	5 health technician	3	0.12
N'zérékoré	Hopital Régional	Publique	Aide-Santé	M	27	28	1	2	5 health technician	1	0.037
N'zérékoré	Hopital Régional	Publique	Aide-Santé	M	5	24	1	1	5 health technician	19	3.8
N'zérékoré	Centre de Santé Dorota	Publique	Aide-Santé	M	22	28	2	2	5 health technician	6	0.2727
N'zérékoré	Pharmacie Lamah	Privee	Aide-Santé	M	14	29	2	2	5 health technician	15	1.0714
N'zérékoré	Centre de Santé Koulé	Publique	Aide-Santé	F	21	23	2	2	5 health technician	2	0.0952
N'zérékoré	Centre de Santé Mohomou	Publique	ATS	F	5	21	2	2	5 health technician	16	3.2
N'zérékoré	Clinique Privée Saint Michel	Privee	ATS	M	8	18	1	2	5 health technician	10	1.25
N'zérékoré	Poste de Santé Gonia	Publique	ATS	F	4	23	1	2	5 health technician	19	4.75
N'zérékoré	Centre de Santé Yalenzou	Publique	ATS	M	12	25	2	2	5 health technician	13	1.0833
N'zérékoré	Centre de Santé Commercial	Publique	ATS	F	18	27	1	2	5 health technician	9	0.5
N'zérékoré	Centre de Santé Kobela	Publique	ATS	M	22	26	1	1	5 health technician	4	0.1818
N'zérékoré	Clinique Privée Haba	Privee	ATS	F	20	27	2	2	5 health technician	7	0.35
N'zérékoré	Association Guinéenne pour le Bien Etre Familial	Privee	ATS	F	14	18	2	2	5 health technician	4	0.2857
N'zérékoré	Clinique Privée Traoré	Privee	ATS	F	13	25	2	2	5 health technician	12	0.9231
N'zérékoré	Association Guinéenne pour le Bien Etre Familial	Privee	ATS	F	13	26	2	2	5 health technician	13	1
N'zérékoré	Hopital Régional	Publique	ATS	M	15	28	2	2	5 health technician	13	0.8667
N'zérékoré	Clinique Privée Saint Michel	Privee	ATS	F	8	8	2	2	5 health technician	0	0
N'zérékoré	Association Guinéenne pour le Bien Etre Familial	Privee	ATS	F	20	.	2	1	5 health technician	.	.
N'zérékoré	Centre de Santé Commercial	Publique	ATS	F	12	25	2	2	5 health technician	13	1.0833
N'zérékoré	Centre Médical Privé (Sans nom)	Privee	ATS	F	11	23	2	1	5 health technician	12	1.0909
N'zérékoré	Poste de Santé Konia-aviation	Publique	ATS	M	4	23	2	2	5 health technician	19	4.75
N'zérékoré	Centre de Santé Koulé	Publique	ATS	M	9	23	2	2	5 health technician	14	1.5556
N'zérékoré	Clinique Privée Saint Michel	Privee	ATS	F	20	26	2	2	5 health technician	6	0.3
N'zérékoré	Hopital Régional	Publique	ATS	F	.	26	1	2	5 health technician	.	.
N'zérékoré	Centre de Santé Soulouta	Publique	ATS	F	14	26	1	2	5 health technician	12	0.8571
N'zérékoré	Centre de Santé Mohomou	Publique	ATS	M	17	24	2	2	5 health technician	7	0.4118
N'zérékoré	Clinique Privée Saint Michel	Privee	ATS	F	7	17	2	1	5 health technician	10	1.4286
N'zérékoré	Centre de Santé Gouéké	Publique	ATS	F	11	20	2	2	5 health technician	9	0.8182
N'zérékoré	Clinique Modèle	Privee	ATS	F	12	21	1	2	5 health technician	9	0.75
N'zérékoré	Centre de Santé Mohomou	Publique	ATS	F	8	24	2	2	5 health technician	16	2
N'zérékoré	Hopital Régional	Publique	ATS	F	12	.	2	2	5 health technician	.	.
N'zérékoré	Centre de Santé Horoya	Publique	ATS	M	13	20	2	2	5 health technician	7	0.5385
N'zérékoré	Clinique Privée Zali	Privee	ATS	F	11	14	2	2	5 health technician	3	0.2727
N'zérékoré	Association Guinéenne pour le Bien Etre Familial	Privee	ATS	M	20	24	2	1	5 health technician	4	0.2
N'zérékoré	Centre de Santé Dorota	Publique	ATS	F	9	23	2	2	5 health technician	14	1.5556
N'zérékoré	Centre de Santé Mohomou	Publique	ATS	F	10	24	2	2	5 health technician	14	1.4
N'zérékoré	Centre Universitaire	Publique	ATS	F	21	28	2	2	5 health technician	7	0.3333
N'zérékoré	Centre de Santé Koulé	Publique	ATS	F	.	22	1	2	5 health technician	.	.
N'zérékoré	Clinique Privée Renaissance	Privee	ATS	F	20	27	2	2	5 health technician	7	0.35
N'zérékoré	Centre de Santé Horoya	Publique	ATS	F	18	26	2	2	5 health technician	8	0.4444
N'zérékoré	Clinique Privée Oularé	Privee	ATS	M	20	27	2	2	5 health technician	7	0.35
N'zérékoré	Centre Médical Privé (Sans nom)	Privee	ATS	M	9	21	2	2	5 health technician	12	1.3333
N'zérékoré	Poste de Santé Sokoura	Publique	ATS	F	23	.	2	1	5 health technician	.	.
N'zérékoré	Poste de Santé Sokoura	Publique	ATS	F	.	.	2	2	5 health technician	.	.
N'zérékoré	Centre de Santé Dorota	Publique	ATS	F	13	23	2	2	5 health technician	10	0.7692
N'zérékoré	Clinique Privée Réference	Privee	ATS	M	15	23	2	2	5 health technician	8	0.5333
N'zérékoré	Clinique Privée Zali	Privee	ATS	F	10	22	2	2	5 health technician	12	1.2
N'zérékoré	Hopital Régional	Publique	ATS	F	7	22	2	1	5 health technician	15	2.1429
N'zérékoré	Centre de Santé Horoya	Publique	ATS	F	19	28	2	1	5 health technician	9	0.4737
N'zérékoré	Hopital Régional	Publique	ATS	F	25	29	2	2	5 health technician	4	0.16
N'zérékoré	Centre de Santé Horoya	Publique	ATS	M	9	15	2	1	5 health technician	6	0.6667
N'zérékoré	Clinique Privée Kona	Privee	ATS	F	15	27	2	1	5 health technician	12	0.8
N'zérékoré	Centre de Santé Nyen	Publique	ATS	F	16	28	2	2	5 health technician	12	0.75
N'zérékoré	Pharmacie Ories	Privee	ATS	F	22	27	2	1	5 health technician	5	0.2273
N'zérékoré	Centre de Santé Commercial	Publique	ATS	M	23	28	2	2	5 health technician	5	0.2174
N'zérékoré	Centre de Santé Yalenzou	Publique	ATS	M	.	.	.	.	5 health technician	.	.
N'zérékoré	Association Guinéenne pour le Bien Etre Familial	Privee	ATS	F	21	23	2	2	5 health technician	2	0.0952
N'zérékoré	Centre de Santé Commercial	Publique	ATS	F	7	23	1	2	5 health technician	16	2.2857
N'zérékoré	Centre de Santé Mohomou	Publique	ATS	F	.	25	2	2	5 health technician	.	.
N'zérékoré	Hopital Régional	Publique	ATS	F	13	.	1	1	5 health technician	.	.
N'zérékoré	ONG Association Aide Sanitare	Privee	ATS	F	22	28	2	2	5 health technician	6	0.2727
N'zérékoré	Centre de Santé Horoya	Publique	ATS	F	12	26	1	2	5 health technician	14	1.1667
N'zérékoré	Poste de Santé Konia-aviation	Publique	ATS	F	20	29	2	2	5 health technician	9	0.45
N'zérékoré	Centre de Santé Koulé	Publique	ATS	F	8	23	2	1	5 health technician	15	1.875
N'zérékoré	Centre de Santé Soulouta	Publique	ATS	F	11	24	2	2	5 health technician	13	1.1818
N'zérékoré	Centre de Santé Koulé	Publique	ATS	F	16	.	2	2	5 health technician	.	.
N'zérékoré	Centre de Santé Koulé	Publique	ATS	F	20	24	2	1	5 health technician	4	0.2
N'zérékoré	Clinique privée Saly	Privee	ATS	F	9	18	2	1	5 health technician	9	1
N'zérékoré	Clinique Privée Haba	Privee	ATS	M	16	24	2	2	5 health technician	8	0.5
N'zérékoré	ONG Association Aide Sanitare	Privee	ATS	M	.	.	.	.	5 health technician	.	.
N'zérékoré	Centre de Santé Commercial	Publique	ATS	F	8	18	2	1	5 health technician	10	1.25
N'zérékoré	Clinique Privée Haba	Privee	ATS	F	16	27	2	2	5 health technician	11	0.6875
N'zérékoré	Centre Hospitalier Ulcère de Buruli	Privee	ATS	F	20	23	1	1	5 health technician	3	0.15
N'zérékoré	Centre Médical Associatif N'zao	Privee	ATS	F	19	27	2	2	5 health technician	8	0.4211
N'zérékoré	Centre de Santé Horoya	Publique	ATS	F	16	21	2	1	5 health technician	5	0.3125
N'zérékoré	Centre de Santé Dorota	Publique	ATS	F	8	18	2	2	5 health technician	10	1.25
N'zérékoré	Centre de Santé Koulé	Publique	ATS	M	13	23	1	2	5 health technician	10	0.7692
N'zérékoré	Centre de Santé Yalenzou	Publique	ATS	M	23	27	2	2	5 health technician	4	0.1739
N'zérékoré	Centre Hospitalier Ulcère de Buruli	Privee	ATS	F	11	24	1	1	5 health technician	13	1.1818
N'zérékoré	Centre de Santé Koropara	Publique	ATS	F	23	25	1	1	5 health technician	2	0.087
N'zérékoré	Centre de Santé Mohomou	Publique	ATS	M	25	25	2	2	5 health technician	0	0
N'zérékoré	Centre de Santé Horoya	Publique	ATS	F	16	23	1	1	5 health technician	7	0.4375
N'zérékoré	Centre de Santé Horoya	Publique	ATS	F	7	21	1	1	5 health technician	14	2
N'zérékoré	Centre de Santé Koulé	Publique	ATS	F	15	29	1	2	5 health technician	14	0.9333
N'zérékoré	Centre de Santé Koulé	Publique	ATS	M	9	25	2	2	5 health technician	16	1.7778
N'zérékoré	Centre Médical Associatif N'zao	Privee	ATS	M	23	28	1	2	5 health technician	5	0.2174
N'zérékoré	Centre de Santé Koropara	Publique	ATS	M	15	18	1	1	5 health technician	3	0.2
N'zérékoré	Centre de Santé Koulé	Publique	ATS	F	18	21	2	1	5 health technician	3	0.1667
N'zérékoré	Centre de Santé Horoya	Publique	ATS	F	14	22	1	1	5 health technician	8	0.5714
N'zérékoré	Centre de Santé Dorota	Publique	ATS	F	10	25	2	2	5 health technician	15	1.5
N'zérékoré	Centre de Santé Horoya	Publique	ATS	F	12	13	1	1	5 health technician	1	0.0833
N'zérékoré	Centre de Santé Dorota	Publique	ATS	F	9	25	1	2	5 health technician	16	1.7778
N'zérékoré	Centre de Santé Soulouta	Publique	ATS	F	8	.	1	2	5 health technician	.	.
N'zérékoré	Centre de Santé Dorota	Publique	ATS	F	26	22	1	2	5 health technician	-4	-0.1538
N'zérékoré	Centre de Santé Dorota	Publique	ATS	M	12	26	1	2	5 health technician	14	1.1667
N'zérékoré	Centre de Santé Tripano	Publique	ATS	F	27	25	2	2	5 health technician	-2	-0.0741
N'zérékoré	Centre de Santé Yalenzou	Publique	ATS	M	16	17	2	2	5 health technician	1	0.0625
N'zérékoré	Centre de Santé Horoya	Publique	ATS	F	20	25	1	1	5 health technician	5	0.25
N'zérékoré	Centre de Santé Koropara	Publique	ATS	F	.	.	.	.	5 health technician	.	.
N'zérékoré	Centre de Santé Koropara	Publique	ATS	F	21	27	1	1	5 health technician	6	0.2857
N'zérékoré	Centre Médical Associatif N'zao	Privee	ATS	M	20	28	2	2	5 health technician	8	0.4
N'zérékoré	Centre de Santé Soulouta	Publique	ATS	F	11	16	2	1	5 health technician	5	0.4545
N'zérékoré	Centre de Santé Yalenzou	Publique	ATS	F	6	11	1	2	5 health technician	5	0.8333
N'zérékoré	Centre de Santé Horoya	Publique	ATS	F	17	24	1	1	5 health technician	7	0.4118
N'zérékoré	Centre de Santé Mohomou	Publique	ATS	M	27	28	2	2	5 health technician	1	0.037
N'zérékoré	Centre de Santé Koropara	Publique	ATS	M	14	19	1	2	5 health technician	5	0.3571
N'zérékoré	Centre de Santé Samoé	Publique	ATS	M	23	27	2	2	5 health technician	4	0.1739
N'zérékoré	Centre de Santé Koulé	Publique	ATS	M	18	26	2	1	5 health technician	8	0.4444
N'zérékoré	Centre de Santé Mohomou	Publique	ATS	F	28	26	2	2	5 health technician	-2	-0.0714
N'zérékoré	Centre de Santé Samoé	Publique	ATS	M	11	27	1	1	5 health technician	16	1.4545
N'zérékoré	Centre de Santé Horoya	Publique	ATS	F	9	18	2	1	5 health technician	9	1
N'zérékoré	Clinique Chris Esprit Saint	Privee	ATS	M	20	29	.	.	5 health technician	9	0.45
N'zérékoré	Hopital Régional	Publique	ATS	M	21	26	2	2	5 health technician	5	0.2381
N'zérékoré	Centre Médical Privé (Sans Nom)	Privee	ATS	F	24	26	.	.	5 health technician	2	0.0833
N'zérékoré	Hopital Régional	Publique	ATS	F	17	25	1	2	5 health technician	8	0.4706
N'zérékoré	Clinique Privée Sabari	Privee	ATS	M	19	23	.	.	5 health technician	4	0.2105
N'zérékoré	Centre Médical Privé (Sans Nom)	Privee	ATS	M	.	.	.	.	5 health technician	.	.
N'zérékoré	Hopital Régional	Publique	ATS	M	19	19	1	2	5 health technician	0	0
N'zérékoré	Hopital Régional	Publique	ATS	F	9	23	.	.	5 health technician	14	1.5556
N'zérékoré	Clinique Privée Tolno	Privee	ATS	M	.	.	.	.	5 health technician	.	.
N'zérékoré	Hopital Régional	Publique	ATS	M	14	26	.	.	5 health technician	12	0.8571
N'zérékoré	Clinique Privée Ziama	Privee	ATS	F	15	24	.	.	5 health technician	9	0.6
N'zérékoré	Hopital Régional	Publique	ATS	M	20	26	2	2	5 health technician	6	0.3
N'zérékoré	Hopital Régional	Publique	ATS	F	15	22	2	2	5 health technician	7	0.4667
N'zérékoré	Hopital Régional	Publique	ATS	M	13	18	2	1	5 health technician	5	0.3846
N'zérékoré	Centre Médical Privé (Sans Nom)	Privee	ATS	M	19	24	.	.	5 health technician	5	0.2632
N'zérékoré	Hopital Régional	Publique	ATS	F	24	27	1	2	5 health technician	3	0.125
N'zérékoré	Clinique Privée Amitié	Privee	ATS	M	20	22	.	.	5 health technician	2	0.1
N'zérékoré	Hopital Régional	Publique	ATS	F	16	26	.	.	5 health technician	10	0.625
N'zérékoré	Clinique RHIE Milimono	Privee	ATS	M	22	25	2	2	5 health technician	3	0.1364
N'zérékoré	Hopital Régional	Publique	ATS	M	12	20	2	2	5 health technician	8	0.6667
N'zérékoré	Hopital Régional	Publique	ATS	F	18	28	1	2	5 health technician	10	0.5556
N'zérékoré	Centre Médical Privé (Sans Nom)	Privee	ATS	M	24	29	.	.	5 health technician	5	0.2083
N'zérékoré	Hopital Régional	Publique	ATS	F	21	25	2	2	5 health technician	4	0.1905
N'zérékoré	Clinique Privee beavogui	Privee	ATS	M	14	22	.	.	5 health technician	8	0.5714
N'zérékoré	Hopital Régional	Publique	ATS	F	9	22	.	.	5 health technician	13	1.4444
N'zérékoré	Hopital Régional	Publique	ATS	F	10	23	.	.	5 health technician	13	1.3
N'zérékoré	Hopital Régional	Publique	ATS	F	12	27	2	2	5 health technician	15	1.25
N'zérékoré	Direction Préfectorale de la Santé	Publique	ATS	F	23	28	.	.	5 health technician	5	0.2174
N'zérékoré	Hopital Régional	Publique	ATS	F	12	22	2	2	5 health technician	10	0.8333
N'zérékoré	Hopital Régional	Publique	ATS	M	14	23	2	1	5 health technician	9	0.6429
N'zérékoré	Centre Médical Réference Boma	Privee	ATS	M	22	27	2	2	5 health technician	5	0.2273
N'zérékoré	Hopital Régional	Publique	ATS	F	17	28	2	2	5 health technician	11	0.6471
N'zérékoré	Hopital Régional	Publique	ATS	M	7	27	2	2	5 health technician	20	2.8571
N'zérékoré	Centre Universitaire	Publique	ATS	F	17	27	.	.	5 health technician	10	0.5882
N'zérékoré	Clinique Mathieu	Privee	ATS	M	.	.	.	.	5 health technician	.	.
N'zérékoré	Hopital Régional	Publique	ATS	F	14	25	2	2	5 health technician	11	0.7857
N'zérékoré	Poste de Santé Kerema	Publique	ATS	F	9	16	2	1	5 health technician	7	0.7778
N'zérékoré	Centre de Santé Mohomou	Publique	ATS	F	4	13	.	.	5 health technician	9	2.25
N'zérékoré	Centre de Santé Mohomou	Privee	ATS	F	8	20	.	.	5 health technician	12	1.5
N'zérékoré	Clinique Saint Joseph	Privee	ATS	M	20	23	.	.	5 health technician	3	0.15
N'zérékoré	Hopital Régional	Publique	ATS	M	18	27	1	1	5 health technician	9	0.5
N'zérékoré	Hopital Régional	Publique	ATS	M	.	.	.	.	5 health technician	.	.
N'zérékoré	Hopital Régional	Publique	ATS	M	20	26	2	2	5 health technician	6	0.3
N'zérékoré	Hopital Régional	Publique	ATS	F	18	25	.	.	5 health technician	7	0.3889
N'zérékoré	Centre de Santé Mohomou	Publique	ATS	M	6	26	.	.	5 health technician	20	3.3333
N'zérékoré	Centre de Santé Commercial	Publique	ATS	M	11	25	2	2	5 health technician	14	1.2727
N'zérékoré	Hopital Régional	Publique	ATS	M	19	26	2	2	5 health technician	7	0.3684
N'zérékoré	Hopital Régional	Publique	ATS	F	20	24	2	2	5 health technician	4	0.2
N'zérékoré	Centre de Santé Mohomou	Privee	ATS	M	16	21	.	.	5 health technician	5	0.3125
N'zérékoré	Hopital Régional	Publique	ATS	F	17	28	.	.	5 health technician	11	0.6471
N'zérékoré	Centre de Santé Mohomou	Publique	ATS	F	11	21	2	2	5 health technician	10	0.9091
N'zérékoré	Hopital Régional	Publique	ATS	F	13	20	1	2	5 health technician	7	0.5385
N'zérékoré	Centre Hospitalier Ulcère de Buruli	Privee	ATS	M	26	25	1	0	5 health technician	-1	-0.0385
N'zérékoré	Hopital Régional	Publique	ATS	M	16	23	1	1	5 health technician	7	0.4375
N'zérékoré	Centre Hospitalier Ulcère de Buruli	Privee	ATS	M	25	29	2	2	5 health technician	4	0.16
N'zérékoré	Hopital Régional	Publique	ATS	M	18	25	2	2	5 health technician	7	0.3889
N'zérékoré	Hopital Régional	Publique	ATS	F	16	19	2	1	5 health technician	3	0.1875
N'zérékoré	Centre Hospitalier Ulcère de Buruli	Privee	ATS	M	21	21	2	0	5 health technician	0	0
N'zérékoré	Hopital Régional	Publique	ATS	F	14	25	2	2	5 health technician	11	0.7857
N'zérékoré	Tantegbe Croix	Privee	ATS	M	21	23	1	1	5 health technician	2	0.0952
N'zérékoré	Centre de Santé Commercial	Publique	ATS	F	14	30	1	1	5 health technician	16	1.1429
N'zérékoré	Centre de Santé Commercial	Publique	ATS	F	20	25	2	2	5 health technician	5	0.25
N'zérékoré	Hopital Régional	Publique	ATS	M	28	29	2	1	5 health technician	1	0.0357
N'zérékoré	Centre de Santé Commercial	Publique	ATS	F	18	21	2	2	5 health technician	3	0.1667
N'zérékoré	Hopital Régional	Publique	ATS	F	16	28	2	1	5 health technician	12	0.75
N'zérékoré	Hopital Régional	Publique	ATS	F	16	26	2	2	5 health technician	10	0.625
N'zérékoré	Hopital Régional	Publique	ATS	F	22	24	2	1	5 health technician	2	0.0909
N'zérékoré	Centre de Santé Commercial	Publique	ATS	M	13	17	2	2	5 health technician	4	0.3077
N'zérékoré	Centre de Santé Commercial	Publique	ATS	F	22	25	2	2	5 health technician	3	0.1364
N'zérékoré	Centre de Santé Commercial	Publique	ATS	M	14	26	1	2	5 health technician	12	0.8571
N'zérékoré	Hopital Régional	Publique	ATS	F	16	19	1	1	5 health technician	3	0.1875
N'zérékoré	Hopital Régional	Publique	ATS	M	27	29	2	2	5 health technician	2	0.0741
N'zérékoré	Hopital Régional	Publique	ATS	F	14	22	1	1	5 health technician	8	0.5714
N'zérékoré	Centre de Santé Commercial	Publique	ATS	F	21	27	2	2	5 health technician	6	0.2857
N'zérékoré	Centre de Santé Mohomou	Publique	ATS	F	23	23	2	1	5 health technician	0	0
N'zérékoré	Centre de Santé Mohomou	Publique	ATS	F	7	19	1	2	5 health technician	12	1.7143
N'zérékoré	Hopital Régional	Publique	ATS	M	12	23	1	2	5 health technician	11	0.9167
N'zérékoré	Hopital Régional	Publique	ATS	F	14	22	1	1	5 health technician	8	0.5714
N'zérékoré	Centre de Santé Commercial	Publique	ATS	F	7	0	2	2	5 health technician	-7	-1
N'zérékoré	Hopital Régional	Publique	ATS	M	24	27	2	2	5 health technician	3	0.125
N'zérékoré	Hopital Régional	Publique	ATS	M	8	18	2	0	5 health technician	10	1.25
N'zérékoré	Hopital Régional	Publique	ATS	M	23	26	2	2	5 health technician	3	0.1304
N'zérékoré	Centre de Santé Commercial	Publique	ATS	M	8	18	2	2	5 health technician	10	1.25
N'zérékoré	Centre de Santé Commercial	Publique	ATS	F	17	21	1	2	5 health technician	4	0.2353
N'zérékoré	Centre de Santé Commercial	Publique	ATS	F	18	25	2	2	5 health technician	7	0.3889
N'zérékoré	Hopital Régional	Publique	ATS	M	23	26	2	2	5 health technician	3	0.1304
N'zérékoré	Centre de Santé Commercial	Publique	ATS	F	30	29	2	2	5 health technician	-1	-0.0333
N'zérékoré	Hopital Régional	Publique	ATS	M	13	26	2	2	5 health technician	13	1
N'zérékoré	Hopital Régional	Publique	ATS	F	1	26	2	1	5 health technician	25	25
N'zérékoré	Hopital Régional	Publique	ATS	F	14	27	1	2	5 health technician	13	0.9286
N'zérékoré	Hopital Régional	Publique	ATS	M	25	29	2	2	5 health technician	4	0.16
N'zérékoré	Poste de Santé (Sans Nom)	Publique	ATS	F	17	26	1	2	5 health technician	9	0.5294
N'zérékoré	Hopital Régional	Publique	ATS	F	6	16	1	2	5 health technician	10	1.6667
N'zérékoré	Hopital Régional	Publique	ATS	F	10	25	2	2	5 health technician	15	1.5
N'zérékoré	Hopital Régional	Publique	ATS	F	28	28	1	2	5 health technician	0	0
N'zérékoré	Clinique Privée Finda	Privee	ATS	M	19	28	2	2	5 health technician	9	0.4737
N'zérékoré	Hopital Régional	Publique	ATS	M	15	27	2	2	5 health technician	12	0.8
N'zérékoré	Centre de Santé Yalenzou	Publique	ATS	F	17	25	2	2	5 health technician	8	0.4706
N'zérékoré	Centre Médical Réference Boma	Privee	ATS	M	18	24	1	2	5 health technician	6	0.3333
N'zérékoré	Hopital Régional	Publique	ATS	F	21	30	1	2	5 health technician	9	0.4286
N'zérékoré	Clinique Privée Philippe	Privee	ATS	M	20	27	2	2	5 health technician	7	0.35
N'zérékoré	Hopital Régional	Publique	ATS	F	8	23	2	2	5 health technician	15	1.875
N'zérékoré	Hopital Régional	Publique	ATS	F	16	28.5	2	2	5 health technician	12.5	0.7813
N'zérékoré	Centre de Santé Koulé	Publique	ATS	M	21	21	1	2	5 health technician	0	0
N'zérékoré	Centre de Santé Soulouta	Publique	ATS	F	7	18	2	2	5 health technician	11	1.5714
N'zérékoré	Centre de Santé Bounouma	Publique	ATS	M	20	29	1	2	5 health technician	9	0.45
N'zérékoré	Hopital Régional	Publique	ATS	F	9	24	2	2	5 health technician	15	1.6667
N'zérékoré	Centre de Santé Yalenzou	Publique	ATS	M	20	28	2	1	5 health technician	8	0.4
N'zérékoré	Centre Psychiatrique Boma	Privee	ATS	M	13	22	1	2	5 health technician	9	0.6923
N'zérékoré	Hopital Régional	Publique	ATS	F	12	22	2	2	5 health technician	10	0.8333
N'zérékoré	Hopital Régional	Publique	ATS	F	28	28.5	2	2	5 health technician	0.5	0.0179
N'zérékoré	Hopital Régional	Publique	ATS	F	5	17	2	2	5 health technician	12	2.4
N'zérékoré	Centre de Santé Koulé	Publique	ATS	M	8	27	1	2	5 health technician	19	2.375
N'zérékoré	Clinique Privée Faya	Privee	ATS	M	20	24	2	1	5 health technician	4	0.2
N'zérékoré	Centre Médical Réference Boma	Privee	ATS	F	16	27	1	2	5 health technician	11	0.6875
N'zérékoré	Hopital Régional	Publique	ATS	M	14	22	2	2	5 health technician	8	0.5714
N'zérékoré	Hopital Régional	Publique	ATS	F	12	22	1	2	5 health technician	10	0.8333
N'zérékoré	Hopital Régional	Publique	ATS	F	7	27	2	2	5 health technician	20	2.8571
N'zérékoré	Hopital Régional	Publique	ATS	F	8	25	1	2	5 health technician	17	2.125
N'zérékoré	Hopital Régional	Publique	ATS	M	18	30	2	2	5 health technician	12	0.6667
N'zérékoré	Clinique Privée Finda	Privee	ATS	M	6	14	2	2	5 health technician	8	1.3333
N'zérékoré	Hopital Régional	Publique	ATS	M	9	22	1	2	5 health technician	13	1.4444
N'zérékoré	Hopital Régional	Publique	ATS	F	19	25.5	1	2	5 health technician	6.5	0.3421
N'zérékoré	Hopital Régional	Publique	ATS	M	17	27	1	2	5 health technician	10	0.5882
N'zérékoré	Hopital Régional	Publique	ATS	M	17	27	2	2	5 health technician	10	0.5882
N'zérékoré	Centre de Santé (Sans Nom)	Publique	ATS	M	23	29	2	2	5 health technician	6	0.2609
N'zérékoré	Hopital Régional	Publique	ATS	M	9	20	1	1	5 health technician	11	1.2222
N'zérékoré	Hopital Régional	Publique	ATS	F	18	24	1	2	5 health technician	6	0.3333
N'zérékoré	Hopital Régional	Publique	ATS	M	20	27	1	2	5 health technician	7	0.35
N'zérékoré	Hopital Régional	Publique	ATS	F	15	28	2	2	5 health technician	13	0.8667
N'zérékoré	Hopital Régional	Publique	ATS	F	9	24	1	1	5 health technician	15	1.6667
N'zérékoré	Centre de Santé Koulé	Publique	ATS	F	18	29	2	2	5 health technician	11	0.6111
N'zérékoré	Hopital Régional	Publique	ATS	F	26	28.5	2	2	5 health technician	2.5	0.0962
N'zérékoré	Hopital Régional	Publique	ATS	M	27	28	2	2	5 health technician	1	0.037
N'zérékoré	Hopital Régional	Publique	ATS	F	13	26	1	2	5 health technician	13	1
N'zérékoré	Centre Médical Associatif N'zao	Privee	ATS	M	12	21	1	1	5 health technician	9	0.75
N'zérékoré	Hopital Régional	Publique	ATS	F	10	20	0	2	5 health technician	10	1
N'zérékoré	Centre Médical Réference Boma	Privee	ATS	M	12	18	1	2	5 health technician	6	0.5
N'zérékoré	Centre Médical Réference Boma	Privee	ATS	F	7	16	1	2	5 health technician	9	1.2857
N'zérékoré	Hopital Régional	Publique	ATS	F	29	24	1	2	5 health technician	-5	-0.1724
N'zérékoré	Centre de Santé (Sans Nom)	Publique	ATS	M	11	8	1	0	5 health technician	-3	-0.2727
N'zérékoré	Centre Médical Réference Boma	Privee	ATS	F	24	24	1	2	5 health technician	0	0
N'zérékoré	Centre de Santé Gouéké	Publique	ATS	F	24	28	2	2	5 health technician	4	0.1667
N'zérékoré	Centre Médical Réference Boma	Privee	ATS	F	19	13	1	2	5 health technician	-6	-0.3158
N'zérékoré	Clinique Privée Condé et frère	Privee	ATS	M	14	29	2	2	5 health technician	15	1.0714
N'zérékoré	Hopital Régional	Publique	ATS	F	9	17	1	1	5 health technician	8	0.8889
N'zérékoré	Réference Samuel	Publique	ATS	F	18	23	2	2	5 health technician	5	0.2778
N'zérékoré	Hopital Régional	Publique	ATS	F	13	24	1	2	5 health technician	11	0.8462
N'zérékoré	Poste de Santé (Sans Nom)	Publique	ATS	F	21	27	2	1	5 health technician	6	0.2857
N'zérékoré	Centre Médical Réference Boma	Privee	ATS	M	7	18	2	2	5 health technician	11	1.5714
N'zérékoré	Hopital Régional	Publique	ATS	F	20	23	1	2	5 health technician	3	0.15
N'zérékoré	Hopital Régional	Publique	ATS	F	13	25	2	2	5 health technician	12	0.9231
N'zérékoré	Centre de Santé Gonia	Publique	ATS	F	13	24	1	2	5 health technician	11	0.8462
N'zérékoré	Hopital Régional	Publique	ATS	F	.	26	1	2	5 health technician	.	.
N'zérékoré	Clinique Privée Condé et frère	Privee	ATS	M	.	25	1	2	5 health technician	.	.
N'zérékoré	Centre de Santé Gouéké	Publique	ATS	M	8	21	2	1	5 health technician	13	1.625
N'zérékoré	Centre de Santé Bounouma	Publique	ATS	F	5	20	2	1	5 health technician	15	3
N'zérékoré	Centre Médical Associatif N'zao	Privee	ATS	F	25	30	2	2	5 health technician	5	0.2
N'zérékoré	Poste de Santé Samoé	Publique	ATS	M	15	20	1	1	5 health technician	5	0.3333
N'zérékoré	Centre Médical Privé (Sans Nom)	Privee	ATS	F	3	1	1	0	5 health technician	-2	-0.6667
N'zérékoré	Clinique Privée Kébé	Privee	ATS	F	15	25	2	2	5 health technician	10	0.6667
N'zérékoré	Centre de Santé Soulouta	Publique	ATS	F	10	21	2	1	5 health technician	11	1.1
N'zérékoré	Poste de Santé Konia-aviation	Publique	ATS	F	23	27	1	2	5 health technician	4	0.1739
N'zérékoré	Hopital Régional	Publique	ATS	F	19	26	2	2	5 health technician	7	0.3684
N'zérékoré	Hopital Régional	Publique	ATS	F	11	24	2	1	5 health technician	13	1.1818
N'zérékoré	Hopital Régional	Publique	ATS	F	10	24	2	2	5 health technician	14	1.4
N'zérékoré	Centre de Santé Koulé	Publique	ATS	F	.	25	1	2	5 health technician	.	.
N'zérékoré	Centre de Santé Gouéké	Publique	ATS	F	7	14	2	1	5 health technician	7	1
N'zérékoré	Centre de Santé Soulouta	Publique	ATS	F	13	20	2	2	5 health technician	7	0.5385
N'zérékoré	Centre de Santé Gouéké	Publique	ATS	M	20	24	2	1	5 health technician	4	0.2
N'zérékoré	Centre de Santé Koulé	Publique	ATS	F	14	14	2	2	5 health technician	0	0
N'zérékoré	Centre de Santé Gouéké	Publique	ATS	M	9	22	2	1	5 health technician	13	1.4444
N'zérékoré	Clinique Loua Nathalie	Privee	ATS	F	26	28	2	2	5 health technician	2	0.0769
N'zérékoré	Centre de Santé Bounouma	Publique	ATS	F	11	24	2	2	5 health technician	13	1.1818
N'zérékoré	Clinique Privée Haba	Privee	ATS	M	16	29	2	2	5 health technician	13	0.8125
N'zérékoré	Clinique Privée Kébé	Privee	ATS	M	17	23	2	1	5 health technician	6	0.3529
N'zérékoré	Centre de Santé Gouéké	Publique	ATS	F	19	27	2	2	5 health technician	8	0.4211
N'zérékoré	Centre de Santé Gouéké	Publique	ATS	F	17	28	2	2	5 health technician	11	0.6471
N'zérékoré	Centre de Santé Bounouma	Publique	ATS	F	21	28	2	2	5 health technician	7	0.3333
N'zérékoré	Hopital Régional	Publique	ATS	F	24	26	2	2	5 health technician	2	0.0833
N'zérékoré	Centre de Santé Soulouta	Publique	ATS	M	24	27	2	2	5 health technician	3	0.125
N'zérékoré	Centre de Santé Horoya	Publique	ATS	M	.	24	2	2	5 health technician	.	.
N'zérékoré	Centre Médical Privé (Sans Nom)	Privee	ATS	F	2	26	2	1	5 health technician	24	12
N'zérékoré	Centre Médical Associatif N'zao	Privee	ATS	M	25	28	2	1	5 health technician	3	0.12
N'zérékoré	Centre Médical Privé (Sans Nom)	Privee	ATS	M	11	28	2	2	5 health technician	17	1.5455
N'zérékoré	Hopital Régional	Publique	ATS	F	14	26	2	2	5 health technician	12	0.8571
N'zérékoré	Pas de Structure Definie	Other	ATS	F	10	26	1	2	5 health technician	16	1.6
N'zérékoré	Hopital Régional	Publique	ATS	F	15	21	1	2	5 health technician	6	0.4
N'zérékoré	Centre de Santé Dorota	Publique	ATS	M	8	22	2	1	5 health technician	14	1.75
N'zérékoré	Centre de Santé Nyen	Publique	ATS	M	16	24	1	2	5 health technician	8	0.5
N'zérékoré	Centre de Santé Mohomou	Publique	ATS	F	14	17	2	2	5 health technician	3	0.2143
N'zérékoré	Hopital Régional	Publique	ATS	M	21	26	2	2	5 health technician	5	0.2381
N'zérékoré	Hopital Régional	Publique	ATS	M	7	15	1	1	5 health technician	8	1.1429
N'zérékoré	Centre de Santé Nyen	Publique	ATS	F	13	21	1	2	5 health technician	8	0.6154
N'zérékoré	Clinique Privée Saint Michel	Privee	ATS	M	7	20	1	2	5 health technician	13	1.8571
N'zérékoré	Clinique Chris Esprit Saint	Privee	ATS	F	19	24	2	.	5 health technician	5	0.2632
N'zérékoré	Hopital Régional	Publique	ATS	M	.	.	.	.	5 health technician	.	.
N'zérékoré	Centre de Santé Bounouma	Publique	ATS	F	.	.	.	.	5 health technician	.	.
N'zérékoré	Centre Médical Votre Famille	Privee	ATS	M	14	29	2	2	5 health technician	15	1.0714
N'zérékoré	Centre de Santé Koulé	Publique	ATS	F	17	24	2	2	5 health technician	7	0.4118
N'zérékoré	Centre de Santé Koropara	Publique	ATS	F	11	25	2	2	5 health technician	14	1.2727
N'zérékoré	Centre Médical Associatif N'zao	Privee	ATS	F	27	30	2	2	5 health technician	3	0.1111
N'zérékoré	Université pour le Developpement Communal	Privee	ATS	M	.	.	.	.	5 health technician	.	.
N'zérékoré	Centre de Santé Mohomou	Publique	ATS	F	6	12	2	2	5 health technician	6	1
N'zérékoré	Centre de Santé Dorota	Publique	ATS	M	7	16	2	1	5 health technician	9	1.2857
N'zérékoré	Centre de Santé Dorota	Publique	ATS	M	.	.	.	.	5 health technician	.	.
N'zérékoré	Centre de Santé Mohomou	Publique	ATS	M	.	.	.	.	5 health technician	.	.
N'zérékoré	Hopital Régional	Publique	ATS	F	14	21	1	2	5 health technician	7	0.5
N'zérékoré	Direction Préfectorale de la Santé	Publique	ATS	F	20	25	1	2	5 health technician	5	0.25
N'zérékoré	Centre de Santé Soulouta	Publique	ATS	M	10	21	2	2	5 health technician	11	1.1
N'zérékoré	Centre de Santé Koropara	Publique	ATS	F	19	28	2	2	5 health technician	9	0.4737
N'zérékoré	Centre de Santé Koulé	Publique	ATS	F	7	25	2	2	5 health technician	18	2.5714
N'zérékoré	Centre de Santé Soulouta	Publique	ATS	M	20	28	2	2	5 health technician	8	0.4
N'zérékoré	Centre de Santé Soulouta	Publique	ATS	F	3	13	2	1	5 health technician	10	3.3333
N'zérékoré	Centre de Santé Samoé	Publique	ATS	M	16	21	1	2	5 health technician	5	0.3125
N'zérékoré	Hopital Régional	Publique	ATS	F	14	25	2	2	5 health technician	11	0.7857
N'zérékoré	Centre de Santé Yalenzou	Publique	ATS	F	11	14	2	1	5 health technician	3	0.2727
N'zérékoré	Centre Médical Privé (Sans Nom)	Privee	ATS	M	15	25	2	2	5 health technician	10	0.6667
N'zérékoré	Centre de Santé Samoé	Publique	ATS	M	19	25	2	2	5 health technician	6	0.3158
N'zérékoré	Hopital Régional	Publique	ATS	F	11	21	1	1	5 health technician	10	0.9091
N'zérékoré	Pas de Structure Definie	Other	ATS	F	27	29	2	2	5 health technician	2	0.0741
N'zérékoré	Centre de Santé Samoé	Publique	ATS	M	15	20	1	1	5 health technician	5	0.3333
N'zérékoré	Centre de Santé Dorota	Publique	ATS	F	23	24	1	2	5 health technician	1	0.0435
N'zérékoré	Centre de Santé Soulouta	Publique	ATS	F	.	.	.	.	5 health technician	.	.
N'zérékoré	Centre de Santé Samoé	Publique	ATS	F	4	14	1	1	5 health technician	10	2.5
N'zérékoré	Centre de Santé Mohomou	Publique	ATS	F	10	19	2	1	5 health technician	9	0.9
N'zérékoré	Clinique Privée Saint Michel	Privee	ATS	F	12	20	2	1	5 health technician	8	0.6667
N'zérékoré	Centre de Santé Samoé	Publique	ATS	M	10	24	1	2	5 health technician	14	1.4
N'zérékoré	Centre Médical Associatif N'zao	Privee	ATS	M	23	28	2	2	5 health technician	5	0.2174
N'zérékoré	Direction Préfectorale de la Santé	Publique	ATS	F	15	19	1	1	5 health technician	4	0.2667
N'zérékoré	Centre de Santé Soulouta	Publique	ATS	M	22	28	2	2	5 health technician	6	0.2727
N'zérékoré	Clinique Privée Gonia	Privee	ATS	F	15	24	2	2	5 health technician	9	0.6
N'zérékoré	Direction Préfectorale de la Santé	Publique	ATS	F	18	28	1	2	5 health technician	10	0.5556
N'zérékoré	Centre de Santé Dorota	Publique	ATS	F	6	20	2	2	5 health technician	14	2.3333
N'zérékoré	Hopital Régional	Publique	ATS	F	26	26	2	1	5 health technician	0	0
N'zérékoré	Centre de Santé Mohomou	Publique	ATS	F	8	16	1	2	5 health technician	8	1
N'zérékoré	Centre de Santé Koulé	Publique	ATS	M	18	24	1	2	5 health technician	6	0.3333
N'zérékoré	Clinique Privée Nyen	Privee	ATS	M	17	25	2	0	5 health technician	8	0.4706
N'zérékoré	Centre de Santé Mohomou	Publique	ATS	M	.	.	.	.	5 health technician	.	.
N'zérékoré	Pharmacie Lamah	Privee	ATS	M	26	30	2	2	5 health technician	4	0.1538
N'zérékoré	Centre de Santé Samoé	Publique	ATS	F	15	26	2	2	5 health technician	11	0.7333
N'zérékoré	Centre de Santé Koulé	Publique	ATS	F	16	25	2	2	5 health technician	9	0.5625
N'zérékoré	Clinique Chris Esprit Saint	Privee	ATS	M	30	30	2	2	5 health technician	0	0
N'zérékoré	Centre de Santé Dorota	Publique	ATS	M	.	.	.	.	5 health technician	.	.
N'zérékoré	Centre de Santé Mohomou	Publique	ATS	F	9	28	2	2	5 health technician	19	2.1111
N'zérékoré	Centre de Santé Dorota	Publique	ATS	M	.	.	.	.	5 health technician	.	.
N'zérékoré	Hopital Régional	Publique	ATS	F	12	22	1	2	5 health technician	10	0.8333
N'zérékoré	Pas de Structure Definie	Other	ATS	M	9	21	1	2	5 health technician	12	1.3333
N'zérékoré	Centre de Santé Gonia	Publique	ATS	M	24	28	2	2	5 health technician	4	0.1667
N'zérékoré	Clinique PrivéeTraoré	Privee	ATS	M	11	26	2	2	5 health technician	15	1.3636
N'zérékoré	Centre de Santé Bounouma	Publique	ATS	M	16	24	1	2	5 health technician	8	0.5
N'zérékoré	Hopital Régional	Publique	ATS	F	10	27	2	2	5 health technician	17	1.7
N'zérékoré	Centre Médical Privé (Sans Nom)	Privee	ATS	F	20	25	2	2	5 health technician	5	0.25
N'zérékoré	Centre de Santé Samoé	Publique	ATS	F	27	26	1	2	5 health technician	-1	-0.037
N'zérékoré	Hopital Régional	Publique	ATS	F	15	25	1	1	5 health technician	10	0.6667
N'zérékoré	Hopital Régional	Publique	ATS	F	16	24	2	2	5 health technician	8	0.5
N'zérékoré	Centre de Santé Mohomou	Publique	ATS	F	9	20	1	2	5 health technician	11	1.2222
N'zérékoré	Hopital Régional	Publique	ATS	F	6	17	1	1	5 health technician	11	1.8333
N'zérékoré	Centre de Santé Dorota	Publique	ATS	F	15	21	2	2	5 health technician	6	0.4
N'zérékoré	Centre de Santé Dorota	Publique	ATS	F	12	21	2	2	5 health technician	9	0.75
N'zérékoré	Centre Médical Associatif N'Zao	Privee	ATS	F	25	27	2	2	5 health technician	2	0.08
N'zérékoré	Centre de Santé Gonia	Publique	ATS	F	21	29	2	2	5 health technician	8	0.381
N'zérékoré	Centre de Santé Soulouta	Publique	ATS	F	21	28	2	2	5 health technician	7	0.3333
N'zérékoré	Centre de Santé Horoya	Publique	BTS	M	15	26	1	2	5 health technician	11	0.7333
N'zérékoré	Hopital Régional	Publique	BTS	M	.	.	.	.	5 health technician	.	.
N'zérékoré	Clinique Modèle	Privee	Chargé(e) de Consultation Prénatale	F	20	28	2	2	5 health technician	8	0.4
N'zérékoré	Centre de Santé Gouéké	Publique	Chargé(e) de Consultation Prénatale	F	19	28	2	2	5 health technician	9	0.4737
N'zérékoré	Centre de Santé Dorota	Publique	Chargé(e) de Consultation Prénatale	F	7	19	1	2	5 health technician	12	1.7143
N'zérékoré	Centre de Santé Samoé	Publique	Chargé(e) de Consultation Prénatale	F	16	22	2	1	5 health technician	6	0.375
N'zérékoré	Centre de Santé Soulouta	Publique	Chargé(e) de Consultation Prénatale	M	16	25	2	1	5 health technician	9	0.5625
N'zérékoré	Centre de Santé Mohomou	Publique	Chargé(e) de Consultation Prénatale	F	13	23	2	2	5 health technician	10	0.7692
N'zérékoré	Centre de Santé Commercial	Publique	Chargé(e) de Consultation Prénatale	F	10	17	2	2	5 health technician	7	0.7
N'zérékoré	Centre de Santé Mohomou	Publique	Chargé(e) de Consultation Prénatale	F	13	21	2	2	5 health technician	8	0.6154
N'zérékoré	Centre de Santé Commercial	Publique	Chargé(e) de Consultation Primaire Curative	F	19	27	1	2	5 health technician	8	0.4211
N'zérékoré	Centre de Santé Dorota	Publique	Chargé(e) de Consultation Primaire Curative	F	7	19	2	2	5 health technician	12	1.7143
N'zérékoré	Centre de Santé Yalenzou	Publique	Chargé(e) de Consultation Primaire Curative	F	20	30	2	2	5 health technician	10	0.5
N'zérékoré	Centre de Santé Samoé	Publique	Chargé(e) de Consultation Primaire Curative	M	12	13	2	2	5 health technician	1	0.0833
N'zérékoré	Poste de Santé Nyen	Publique	Chargé(e) de Consultation Primaire Curative	F	20	27	2	2	5 health technician	7	0.35
N'zérékoré	Centre de Santé Gouéké	Publique	Chargé(e) de Consultation Primaire Curative	F	8	21	1	2	5 health technician	13	1.625
N'zérékoré	Centre de Santé Palé	Publique	Chargé(e) de Consultation Primaire Curative	F	12	25	2	2	5 health technician	13	1.0833
N'zérékoré	Centre de Santé Bounouma	Publique	Chargé(e) de Consultation Primaire Curative	F	13	26	2	2	5 health technician	13	1
N'zérékoré	Centre de Santé Gouéké	Publique	Chargé(e) de Consultation Primaire Curative	M	17	23	2	2	5 health technician	6	0.3529
N'zérékoré	Pas de Structure Definie	Privee	Chargé(e) de Consultation Primaire Curative	F	17	29	2	2	5 health technician	12	0.7059
N'zérékoré	Centre de Santé Gouéké	Publique	Chargé(e) de Consultation Primaire Curative	F	17	24	2	2	5 health technician	7	0.4118
N'zérékoré	Centre de Santé Palé	Publique	Chargé(e) de Consultation Primaire Curative	F	11	18	1	2	5 health technician	7	0.6364
N'zérékoré	Centre de Santé Bounouma	Publique	Chargé(e) de Consultation Primaire Curative	F	.	.	.	.	5 health technician	.	.
N'zérékoré	Centre de Santé Bounouma	Publique	Chargé(e) de Consultation Primaire Curative	F	.	.	.	.	5 health technician	.	.
N'zérékoré	Poste de Santé Kpaya	Publique	Chargé(e) de Consultation Primaire Curative	M	17	27	2	2	5 health technician	10	0.5882
N'zérékoré	Centre de Santé Bounouma	Publique	Chargé(e) de Consultation Primaire Curative	M	.	.	.	.	5 health technician	.	.
N'zérékoré	Centre de Santé Gonia	Publique	Chargé(e) de Consultation Primaire Curative	F	.	.	.	.	5 health technician	.	.
N'zérékoré	Centre de Santé Samoé	Publique	Chargé(e) de Consultation Primaire Curative	F	11	25	2	2	5 health technician	14	1.2727
N'zérékoré	Centre de Santé Samoé	Publique	Chargé(e) de Consultation Primaire Curative	M	5	20	2	1	5 health technician	15	3
N'zérékoré	Centre de Santé Samoé	Publique	Chargé(e) de Consultation Primaire Curative	M	11	28	1	2	5 health technician	17	1.5455
N'zérékoré	Centre de Santé Bounouma	Publique	Chargé(e) de Consultation Primaire Curative	F	.	.	.	.	5 health technician	.	.
N'zérékoré	Poste de Santé Gonia III	Publique	Chargé(e) de Consultation Primaire Curative	F	9	24	2	2	5 health technician	15	1.6667
N'zérékoré	Centre de Santé Yalenzou	Publique	Chargé(e) de Consultation Primaire Curative	M	1	30	2	1	5 health technician	29	29
N'zérékoré	Clinique Sercodev	Privee	Chargé(e) de Consultation Primaire Curative	M	12	20	2	2	5 health technician	8	0.6667
N'zérékoré	Clinique Sercodev	Privee	Chargé(e) de Consultation Primaire Curative	F	13	17	2	2	5 health technician	4	0.3077
N'zérékoré	Clinique Privée Toupou	Privee	Chargé(e) de Consultation Primaire Curative	F	8	21	2	2	5 health technician	13	1.625
N'zérékoré	Centre de Santé Koulé	Publique	Chargé(e) de Consultation Primaire Curative	M	11	18	2	1	5 health technician	7	0.6364
N'zérékoré	Centre de Santé Dorota	Publique	Chargé(e) de Point de Vente/ Pharmacie	F	15	22	1	2	5 health technician	7	0.4667
N'zérékoré	Centre de Santé Gouéké	Publique	Chargé(e) de Point de Vente/ Pharmacie	F	9	22	2	2	5 health technician	13	1.4444
N'zérékoré	Centre de Santé Dorota	Publique	Chargé(e) de Point de Vente/ Pharmacie	F	13	29	1	2	5 health technician	16	1.2308
N'zérékoré	Centre Hospitalier Ulcère de Buruli	Privee	Chargé(e) de Point de Vente/ Pharmacie	F	21	25	2	2	5 health technician	4	0.1905
N'zérékoré	Centre de Santé Horoya	Publique	Chargé(e) de Point de Vente/ Pharmacie	M	23	26	2	2	5 health technician	3	0.1304
N'zérékoré	Hopital Régional	Publique	Chargé(e) de Point de Vente/ Pharmacie	F	16	23	2	2	5 health technician	7	0.4375
N'zérékoré	Centre de Santé Dorota	Publique	Chargé(e) Planification Familiale	M	12	26	1	1	5 health technician	14	1.1667
N'zérékoré	Centre de Santé Dorota	Publique	Chargé(e) Prévention Transmission Mère et Enfant	F	12	21	2	2	5 health technician	9	0.75
N'zérékoré	Centre de Santé Commercial	Publique	Chargé(e) Programme Elargi de Vaccination	F	17	22	2	2	5 health technician	5	0.2941
N'zérékoré	Centre de Santé Dorota	Publique	Chargé(e) Programme Elargi de Vaccination	F	13	20	1	2	5 health technician	7	0.5385
N'zérékoré	Centre de Santé Koropara	Publique	Chargé(e) Programme Elargi de Vaccination	M	17	13	2	2	5 health technician	-4	-0.2353
N'zérékoré	Centre de Santé Kobela	Publique	Chargé(e) Programme Elargi de Vaccination	M	22	22	2	2	5 health technician	0	0
N'zérékoré	Centre de Santé Commercial	Publique	Chargé(e) Programme Elargi de Vaccination	F	17	21	2	2	5 health technician	4	0.2353
N'zérékoré	Centre de Santé Koropara	Publique	Chargé(e) Programme Elargi de Vaccination	M	21	23	2	2	5 health technician	2	0.0952
N'zérékoré	Centre de Santé Kobela	Publique	Chargé(e) Programme Elargi de Vaccination	M	19	25	2	2	5 health technician	6	0.3158
N'zérékoré	Centre de Santé Dorota	Publique	Chargé(e) Programme Elargi de Vaccination	F	13	25	2	2	5 health technician	12	0.9231
N'zérékoré	Centre de Santé Palé	Publique	Chargé(e) Programme Elargi de Vaccination	F	14	23	2	2	5 health technician	9	0.6429
N'zérékoré	Centre de Santé Gouéké	Publique	Chargé(e) Programme Elargi de Vaccination	F	17	21	2	2	5 health technician	4	0.2353
N'zérékoré	Centre de Santé Kobela	Publique	Chargé(e) Programme Elargi de Vaccination	M	10	25	1	1	5 health technician	15	1.5
N'zérékoré	Centre de Santé Bounouma	Publique	Chargé(e) Programme Elargi de Vaccination	M	21	29	2	2	5 health technician	8	0.381
N'zérékoré	Centre de Santé Koulé	Publique	Chargé(e) Programme Elargi de Vaccination	M	.	.	.	.	5 health technician	.	.
N'zérékoré	Centre de Santé Soulouta	Publique	Chargé(e) Programme Elargi de Vaccination	F	14	25	2	2	5 health technician	11	0.7857
N'zérékoré	Centre de Santé Koulé	Publique	Chargé(e) Programme Elargi de Vaccination	M	.	.	.	.	5 health technician	.	.
N'zérékoré	Centre de Santé Koulé	Publique	Chargé(e) Programme Elargi de Vaccination	M	.	.	.	.	5 health technician	.	.
N'zérékoré	Centre de Santé Soulouta	Publique	Chargé(e) Programme Elargi de Vaccination	F	16	27	1	2	5 health technician	11	0.6875
N'zérékoré	Centre de Santé Bounouma	Publique	Chargé(e) Programme Elargi de Vaccination	M	.	.	.	.	5 health technician	.	.
N'zérékoré	Poste de Santé Kpao	Publique	Chef de Poste	M	26	29	2	2	5 health technician	3	0.1154
N'zérékoré	Centre de Santé Koropara	Publique	Chef de Poste	M	17	26	1	2	5 health technician	9	0.5294
N'zérékoré	Centre Médical Réference Boma	Privee	Chef de Poste	F	13	25	1	2	5 health technician	12	0.9231
N'zérékoré	Centre de Santé Palé	Publique	Chef de Poste	M	17	25	2	1	5 health technician	8	0.4706
N'zérékoré	Poste de Santé Kpaya	Publique	Chef de Poste	M	17	23	2	2	5 health technician	6	0.3529
N'zérékoré	Université pour le Developpement Communal	Privee	Consultant(e)	M	21	29	2	2	5 health technician	8	0.381
N'zérékoré	Hopital Régional	Publique	Consultant(e)	M	25	27	2	2	5 health technician	2	0.08
N'zérékoré	Hopital Régional	Publique	Consultant(e)	M	18	24	2	2	5 health technician	6	0.3333
N'zérékoré	Clinique Privée Sangareya	Privee	Consultant(e)	M	11	27	1	2	5 health technician	16	1.4545
N'zérékoré	Poste de Santé Nyen II	Publique	Consultant(e)	F	12	25	2	2	5 health technician	13	1.0833
N'zérékoré	Clinique Privée Dorota	Privee	Consultant(e)	M	21	27	2	2	5 health technician	6	0.2857
N'zérékoré	Poste de Santé Maghana	Publique	Consultant(e)	M	7	17	2	2	5 health technician	10	1.4286
N'zérékoré	Clinique Privée Réference	Privee	Hygieniste	M	21	27	1	1	5 health technician	6	0.2857
N'zérékoré	Clinique Privée Huguette	Privee	Hygieniste	F	23	24	1	1	5 health technician	1	0.0435
N'zérékoré	Lèpre et Tuberculose (LTO)	Publique	Hygieniste	M	20	21	0	1	5 health technician	1	0.05
N'zérékoré	Clinique privée les Cherubins	Privee	Hygieniste	M	19	27	2	2	5 health technician	8	0.4211
N'zérékoré	CTE de Loule	Publique	Hygieniste	M	13	.	.	.	5 health technician	.	.
N'zérékoré	Centre de Santé Yalenzou	Publique	Hygieniste	M	19	25	1	1	5 health technician	6	0.3158
N'zérékoré	Hopital Régional	Publique	Surveillance	F	23	27	2	2	5 health technician	4	0.1739
N'zérékoré	Centre de Santé Dorota	Publique	Matrone/ Accoucheuse Villageoise	F	.	.	.	.	6 traditional birth attendant	.	.
N'zérékoré	Centre de Santé Dorota	Publique	Matrone/ Accoucheuse Villageoise	F	.	.	.	.	6 traditional birth attendant	.	.
N'zérékoré	Centre de Santé Horoya	Publique	Matrone/ Accoucheuse Villageoise	F	.	.	.	.	6 traditional birth attendant	.	.
N'zérékoré	Centre de Santé Soulouta	Publique	Matrone/ Accoucheuse Villageoise	F	.	.	.	.	6 traditional birth attendant	.	.
N'zérékoré	Poste de Santé Koroh	Publique	Matrone/ Accoucheuse Villageoise	F	12	24	2	2	6 traditional birth attendant	12	1
N'zérékoré	Centre de Santé Samoé	Publique	Matrone/ Accoucheuse Villageoise	M	27	29	2	2	6 traditional birth attendant	2	0.0741
N'zérékoré	Centre de Santé Koropara	Publique	Matrone/ Accoucheuse Villageoise	F	.	.	.	.	6 traditional birth attendant	.	.
N'zérékoré	Hopital Régional	Publique	Matrone/ Accoucheuse Villageoise	F	28	30	2	2	6 traditional birth attendant	2	0.0714
N'zérékoré	Centre de Santé Samoé	Publique	Matrone/ Accoucheuse Villageoise	F	19	29	1	2	6 traditional birth attendant	10	0.5263
N'zérékoré	Centre de Santé Commercial	Publique	Matrone/ Accoucheuse Villageoise	F	13	23	2	2	6 traditional birth attendant	10	0.7692
N'zérékoré	Centre de Santé Koulé	Publique	Sage Femme	F	12	14	1	2	6 traditional birth attendant	2	0.1667
N'zérékoré	Centre de Santé Commercial	Publique	Sage Femme	M	21	25	2	2	6 traditional birth attendant	4	0.1905
N'zérékoré	Centre de Santé Commercial	Publique	Sage Femme	F	12	24	2	2	6 traditional birth attendant	12	1
N'zérékoré	Centre de Santé Commercial	Publique	Sage Femme	F	23	28	2	1	6 traditional birth attendant	5	0.2174
N'zérékoré	Centre de Santé Koulé	Publique	Sage Femme	M	12	24	2	2	6 traditional birth attendant	12	1
N'zérékoré	Centre Universitaire	Publique	Sage Femme	F	21	26	2	1	6 traditional birth attendant	5	0.2381
N'zérékoré	Clinique Privée Huguette	Privee	Sage Femme	F	14	24	2	2	6 traditional birth attendant	10	0.7143
N'zérékoré	Université pour le Developpement Communal	Privee	Sage Femme	F	23	30	2	2	6 traditional birth attendant	7	0.3043
N'zérékoré	Centre de Santé Koulé	Publique	Sage Femme	F	27	28	2	2	6 traditional birth attendant	1	0.037
N'zérékoré	Hopital Régional	Publique	Sage Femme	F	20	30	2	2	6 traditional birth attendant	10	0.5
N'zérékoré	Hopital Régional	Publique	Sage Femme	F	19	26	2	1	6 traditional birth attendant	7	0.3684
N'zérékoré	Hopital Régional	Publique	Sage Femme	F	8	21	2	1	6 traditional birth attendant	13	1.625
N'zérékoré	Hopital Régional	Publique	Sage Femme	M	10	22	2	2	6 traditional birth attendant	12	1.2
N'zérékoré	Centre de Santé Samoé	Publique	Sage Femme	F	11	25	2	1	6 traditional birth attendant	14	1.2727
N'zérékoré	Centre de Santé Dorota	Publique	Sage Femme	F	15	21	2	2	6 traditional birth attendant	6	0.4
N'zérékoré	Centre de Santé Koulé	Publique	Sage Femme	F	23	29	2	2	6 traditional birth attendant	6	0.2609
N'zérékoré	Centre de Santé Dorota	Publique	Sage Femme	F	20	26	2	2	6 traditional birth attendant	6	0.3
N'zérékoré	Hopital Régional	Publique	Sage Femme	F	14	25	1	2	6 traditional birth attendant	11	0.7857
N'zérékoré	Hopital Régional	Publique	Sage Femme	M	23	23	2	2	6 traditional birth attendant	0	0
N'zérékoré	Hopital Régional	Publique	Sage Femme	F	17	24	2	2	6 traditional birth attendant	7	0.4118
N'zérékoré	Hopital Régional	Publique	Sage Femme	M	16	26	2	2	6 traditional birth attendant	10	0.625
N'zérékoré	Hopital Régional	Publique	Sage Femme	M	8	19	2	2	6 traditional birth attendant	11	1.375
N'zérékoré	Hopital Régional	Publique	Sage Femme	F	28	29	2	2	6 traditional birth attendant	1	0.0357
N'zérékoré	Hopital Régional	Publique	Sage Femme	M	17	24	2	2	6 traditional birth attendant	7	0.4118
N'zérékoré	Hopital Régional	Publique	Sage Femme	M	24	28	2	2	6 traditional birth attendant	4	0.1667
N'zérékoré	Hopital Régional	Publique	Sage Femme	F	24	28	2	2	6 traditional birth attendant	4	0.1667
N'zérékoré	Centre de Santé Commercial	Publique	Sage Femme	F	30	27	2	1	6 traditional birth attendant	-3	-0.1
N'zérékoré	Hopital Régional	Publique	Sage Femme	F	13	26	2	2	6 traditional birth attendant	13	1
N'zérékoré	Hopital Régional	Publique	Sage Femme	F	17	29	2	2	6 traditional birth attendant	12	0.7059
N'zérékoré	Hopital Régional	Publique	Sage Femme	F	19	29	1	2	6 traditional birth attendant	10	0.5263
N'zérékoré	Centre de Santé Koropara	Publique	Sage Femme	F	24	27	2	2	6 traditional birth attendant	3	0.125
N'zérékoré	Centre de Santé Koropara	Publique	Sage Femme	F	18	22	2	2	6 traditional birth attendant	4	0.2222
N'zérékoré	Centre de Santé Koropara	Publique	Sage Femme	M	6	10	1	2	6 traditional birth attendant	4	0.6667
N'zérékoré	Hopital Régional	Publique	Sage Femme	F	19	29	2	2	6 traditional birth attendant	10	0.5263
N'zérékoré	Centre de Santé Koropara	Publique	Sage Femme	F	20	27	2	2	6 traditional birth attendant	7	0.35
N'zérékoré	Hopital Régional	Publique	Sage Femme	F	17	29	2	2	6 traditional birth attendant	12	0.7059
N'zérékoré	Poste de Santé Koroh	Publique	Sage Femme	F	.	.	2	2	6 traditional birth attendant	.	.
N'zérékoré	Poste de Santé Koroh	Publique	Sage Femme	M	11	22	1	2	6 traditional birth attendant	11	1
N'zérékoré	SBC Kohoh	Publique	Sage Femme	F	.	.	2	.	6 traditional birth attendant	.	.
N'zérékoré	Centre de Santé Kobela	Publique	Sage Femme	F	.	.	2	2	6 traditional birth attendant	.	.
N'zérékoré	Hopital Régional	Publique	Sage Femme	F	15	23	2	2	6 traditional birth attendant	8	0.5333
N'zérékoré	Poste de Santé Koroh	Publique	Sage Femme	F	.	.	2	2	6 traditional birth attendant	.	.
N'zérékoré	Poste de Santé Kerema	Publique	Sage Femme	M	.	.	1	2	6 traditional birth attendant	.	.
N'zérékoré	Centre de Santé Kobela	Publique	Sage Femme	M	20	26	2	1	6 traditional birth attendant	6	0.3
N'zérékoré	Hopital Régional	Publique	Sage Femme	F	20	28	2	2	6 traditional birth attendant	8	0.4
N'zérékoré	Centre de Santé Gonia	Publique	Sage Femme	F	22	30	1	2	6 traditional birth attendant	8	0.3636
N'zérékoré	Hopital Régional	Publique	Sage Femme	F	17	26	2	1	6 traditional birth attendant	9	0.5294
N'zérékoré	Centre de Santé Dorota	Publique	Sage Femme	M	.	.	.	.	6 traditional birth attendant	.	.
N'zérékoré	Université pour le Developpement Communal	Privee	Sage Femme	F	6	27	2	2	6 traditional birth attendant	21	3.5
N'zérékoré	Hopital Régional	Publique	Sage Femme	F	19	25	1	2	6 traditional birth attendant	6	0.3158
N'zérékoré	Clinique Privée Saint Jean	Privee	Sage Femme	M	.	.	.	.	6 traditional birth attendant	.	.
N'zérékoré	Université pour le Developpement Communal	Privee	Sage Femme	F	18	22	2	1	6 traditional birth attendant	4	0.2222
N'zérékoré	Hopital Régional	Publique	Sage Femme	F	.	.	.	.	6 traditional birth attendant	.	.
N'zérékoré	Université pour le Developpement Communal	Privee	Sage Femme	F	21	28	2	2	6 traditional birth attendant	7	0.3333
N'zérékoré	Centre de Santé Yalenzou	Publique	Matrone/ Accoucheuse Villageoise	F	.	.	.	.	6 traditional birth attendant	.	.
N'zérékoré	Centre de Santé Gonia	Publique	Stagiaire	F	.	.	.	.	8 student	.	.
N'zérékoré	Centre de Santé Soulouta	Publique	Stagiaire	F	.	.	.	.	8 student	.	.
N'zérékoré	Centre de Santé Kobela	Publique	Stagiaire	F	.	.	.	.	8 student	.	.
N'zérékoré	Centre de Santé Gonia	Publique	Stagiaire	F	.	.	.	.	8 student	.	.
N'zérékoré	Centre de Santé Horoya	Publique	Stagiaire	F	.	.	.	.	8 student	.	.
N'zérékoré	Hopital Régional	Publique	Stagiaire	M	27	28	2	1	8 student	1	0.037
N'zérékoré	Clinique Gérard	Publique	Stagiaire	M	.	.	.	.	8 student	.	.
N'zérékoré	Hopital Régional	Publique	Stagiaire	F	28	28	2	2	8 student	0	0
N'zérékoré	Centre de Santé Mohomou	Publique	Stagiaire	M	15	28	2	2	8 student	13	0.8667
N'zérékoré	Lèpre et Tuberculose (LTO)	Publique	Stagiaire	F	21	25	2	2	8 student	4	0.1905
N'zérékoré	Centre de Santé Kobela	Publique	Stagiaire	F	.	.	.	.	8 student	.	.
N'zérékoré	Hopital Régional	Publique	Stagiaire	F	7	18	1	1	8 student	11	1.5714
N'zérékoré	Hopital Régional	Publique	Stagiaire	F	5	22	2	2	8 student	17	3.4
N'zérékoré	Hopital Régional	Publique	Stagiaire	F	9	18	2	2	8 student	9	1
N'zérékoré	Hopital Régional	Publique	Stagiaire	M	22	29	1	2	8 student	7	0.3182
N'zérékoré	Hopital Régional	Publique	Stagiaire	F	13	26	1	2	8 student	13	1
N'zérékoré	Hopital Régional	Publique	Stagiaire	F	22	24	2	2	8 student	2	0.0909
N'zérékoré	Centre de Santé Bounouma	Publique	Stagiaire	F	.	.	.	.	8 student	.	.
N'zérékoré	Clinique Privée Huguette	Privee	Agent d'entretien	M	.	.	.	.	9 cleaner	.	.
N'zérékoré	Clinique Privée Huguette	Privee	Agent d'entretien	M	8	18	2	1	9 cleaner	10	1.25
N'zérékoré	Hopital Régional	Publique	Agent d'entretien	M	1	12	2	2	9 cleaner	11	11
N'zérékoré	Hopital Régional	Publique	Agent d'entretien	M	19	26	2	2	9 cleaner	7	0.3684
N'zérékoré	Centre de Santé Soulouta	Publique	Agent d'entretien	F	.	.	.	.	9 cleaner	.	.
N'zérékoré	Hopital Régional	Publique	Agent d'entretien	F	.	.	.	.	9 cleaner	.	.
N'zérékoré	Centre de Santé Dorota	Publique	Agent d'entretien	F	.	.	.	.	9 cleaner	.	.
N'zérékoré	Centre de Santé Gonia	Publique	Agent d'entretien	F	.	.	.	.	9 cleaner	.	.
N'zérékoré	Centre de Santé Gonia	Publique	Agent d'entretien	F	.	.	.	.	9 cleaner	.	.
N'zérékoré	Centre Hospitalier Ulcère de Buruli	Publique	Agent d'entretien	M	.	.	.	.	9 cleaner	.	.
N'zérékoré	Centre de Santé Kobela	Publique	Agent d'entretien	F	.	.	.	.	9 cleaner	.	.
N'zérékoré	Centre de Santé Gonia	Publique	Agent d'entretien	F	.	.	.	.	9 cleaner	.	.
N'zérékoré	Centre de Santé Soulouta	Publique	Agent d'entretien	F	.	.	.	.	9 cleaner	.	.
N'zérékoré	Centre de Santé Gonia	Publique	Agent d'entretien	F	.	.	.	.	9 cleaner	.	.
N'zérékoré	Centre de Santé Gonia	Publique	Agent d'entretien	F	.	.	.	.	9 cleaner	.	.
N'zérékoré	Centre de Santé Gonia	Publique	Agent d'entretien	F	.	.	.	.	9 cleaner	.	.
N'zérékoré	Centre de Santé Gonia	Publique	Agent d'entretien	F	.	.	.	.	9 cleaner	.	.
N'zérékoré	Centre de Santé Dorota	Publique	Agent d'entretien	F	.	.	.	.	9 cleaner	.	.
N'zérékoré	Centre de Santé Kobela	Publique	Agent d'entretien	M	.	.	.	.	9 cleaner	.	.
N'zérékoré	Centre de Santé Gonia	Publique	Agent d'entretien	F	.	.	.	.	9 cleaner	.	.
N'zérékoré	Centre de Santé Samoé	Publique	Agent d'entretien	F	.	.	.	.	9 cleaner	.	.
N'zérékoré	Centre de Santé Soulouta	Publique	Agent d'entretien	F	.	.	.	.	9 cleaner	.	.
N'zérékoré	Centre de Santé Gouéké	Publique	Agent d'entretien	F	.	.	.	.	9 cleaner	.	.
N'zérékoré	Centre de Santé Kobela	Publique	Agent d'entretien	M	.	.	.	.	9 cleaner	.	.
N'zérékoré	Centre de Santé Koropara	Publique	Agent d'entretien	F	.	.	.	.	9 cleaner	.	.
N'zérékoré	Centre de Santé Koropara	Publique	Agent d'entretien	M	.	.	.	.	9 cleaner	.	.
N'zérékoré	Centre Médical Associatif N'zao	Privee	Agent d'entretien	F	.	.	.	.	9 cleaner	.	.
N'zérékoré	Centre de Santé Gonia	Publique	Agent d'entretien	F	.	.	.	.	9 cleaner	.	.
N'zérékoré	Centre de Santé Mohomou	Publique	Agent d'entretien	F	.	.	.	.	9 cleaner	.	.
N'zérékoré	Centre de Santé Soulouta	Publique	Agent d'entretien	F	.	.	.	.	9 cleaner	.	.
N'zérékoré	Centre de Santé Soulouta	Publique	Agent d'entretien	F	.	.	.	.	9 cleaner	.	.
N'zérékoré	Centre de Santé Soulouta	Publique	Agent d'entretien	F	.	.	.	.	9 cleaner	.	.
N'zérékoré	Centre de Santé Gonia	Publique	Agent d'entretien	F	.	.	.	.	9 cleaner	.	.
N'zérékoré	Centre de Santé Soulouta	Publique	Agent d'entretien	F	.	.	.	.	9 cleaner	.	.
N'zérékoré	Centre de Santé Soulouta	Publique	Agent d'entretien	F	.	.	.	.	9 cleaner	.	.
N'zérékoré	Centre de Santé Kobela	Publique	Agent d'entretien	F	.	.	.	.	9 cleaner	.	.
N'zérékoré	Centre de Santé Kobela	Publique	Agent d'entretien	F	.	.	.	.	9 cleaner	.	.
N'zérékoré	Centre de Santé Gonia	Publique	Agent d'entretien	F	.	.	.	.	9 cleaner	.	.
N'zérékoré	Centre de Santé Koropara	Publique	Agent d'entretien	M	.	.	.	.	9 cleaner	.	.
N'zérékoré	Hopital Régional	Publique	Agent d'entretien	M	.	.	.	.	9 cleaner	.	.
N'zérékoré	Hopital Régional	Publique	Agent d'entretien	F	.	.	.	.	9 cleaner	.	.
N'zérékoré	Hopital Régional	Publique	Agent d'entretien	F	.	.	.	.	9 cleaner	.	.
N'zérékoré	Centre de Santé Gonia	Publique	Agent d'entretien	M	.	.	.	.	9 cleaner	.	.
N'zérékoré	Hopital Régional	Publique	Agent d'entretien	F	.	.	.	.	9 cleaner	.	.
N'zérékoré	Hopital Régional	Publique	Agent d'entretien	F	.	.	.	.	9 cleaner	.	.
N'zérékoré	Centre de Santé Palé	Publique	Agent d'entretien	M	.	.	.	.	9 cleaner	.	.
N'zérékoré	Centre de Santé Soulouta	Publique	Agent d'entretien	F	.	.	.	.	9 cleaner	.	.
N'zérékoré	Centre de Santé Soulouta	Publique	Agent d'entretien	F	.	.	.	.	9 cleaner	.	.
N'zérékoré	Centre de Santé Samoé	Publique	Agent d'entretien	F	.	.	.	.	9 cleaner	.	.
N'zérékoré	Centre de Santé Soulouta	Publique	Agent d'entretien	F	.	.	.	.	9 cleaner	.	.
N'zérékoré	Centre de Santé Dorota	Publique	Agent d'entretien	M	.	.	.	.	9 cleaner	.	.
N'zérékoré	Centre de Santé Dorota	Publique	Agent d'entretien	F	.	.	.	.	9 cleaner	.	.
N'zérékoré	Centre de Santé Kobela	Publique	Agent d'entretien	F	.	.	.	.	9 cleaner	.	.
N'zérékoré	Centre de Santé Gonia	Publique	Agent d'entretien	F	.	.	.	.	9 cleaner	.	.
N'zérékoré	Centre de Santé Soulouta	Publique	Agent d'entretien	F	.	.	.	.	9 cleaner	.	.
N'zérékoré	Centre de Santé Mohomou	Publique	Agent d'entretien	M	.	.	.	.	9 cleaner	.	.
N'zérékoré	Centre de Santé Soulouta	Publique	Agent d'entretien	F	.	.	.	.	9 cleaner	.	.
N'zérékoré	Pas de Structure Definie	Publique	Agent d'entretien	F	.	.	.	.	9 cleaner	.	.
N'zérékoré	Hopital Régional	Publique	Agent d'entretien	M	.	.	.	.	9 cleaner	.	.
N'zérékoré	Centre de Santé Soulouta	Publique	Agent d'entretien	M	.	.	.	.	9 cleaner	.	.
N'zérékoré	Poste de Santé Koroh	Publique	Agent d'entretien	M	17	22	1	2	9 cleaner	5	0.2941
N'zérékoré	Hopital Régional	Publique	agent d'entretien	F	10	24	1	2	9 cleaner	14	1.4
N'zérékoré	Centre de Santé Commercial	Publique	Agent d'entretien	F	3	9	2	1	9 cleaner	6	2
N'zérékoré	Centre de Santé Commercial	Publique	Agent d'entretien	F	7	9	1	2	9 cleaner	2	0.2857
N'zérékoré	Centre de Santé Gouéké	Publique	Agent d'entretien	M	5	7	1	2	9 cleaner	2	0.4
N'zérékoré	Hopital Régional	Publique	agent d'entretien	M	15	13	1	1	9 cleaner	-2	-0.1333
N'zérékoré	Hopital Régional	Publique	Agent d'entretien	F	15	13	1	2	9 cleaner	-2	-0.1333
N'zérékoré	Hopital Régional	Publique	Agent d'entretien	F	17	18	1	2	9 cleaner	1	0.0588
N'zérékoré	Centre de Santé Dorota	Publique	Agent d'entretien	M	7	24	1	2	9 cleaner	17	2.4286
N'zérékoré	Direction Préfectorale de la Santé	Publique	Agent d'entretien	F	10	17	2	2	9 cleaner	7	0.7
N'zérékoré	Centre de Santé Koulé	Publique	Agent d'entretien	F	.	.	.	.	9 cleaner	.	.
N'zérékoré	Centre Médical Associatif N'zao	Privee	Agent d'entretien	F	.	.	.	.	9 cleaner	.	.
N'zérékoré	Centre de Santé Dorota	Publique	Agent d'entretien	F	.	.	.	.	9 cleaner	.	.
N'zérékoré	Centre de Santé Gouéké	Publique	Agent d'entretien	F	.	.	.	.	9 cleaner	.	.
N'zérékoré	Hopital Régional	Publique	Agent d'entretien	F	.	.	.	.	9 cleaner	.	.
N'zérékoré	Centre de Santé Koropara	Publique	Agent d'entretien	M	.	.	.	.	9 cleaner	.	.
N'zérékoré	Hopital Régional	Publique	Agent d'entretien	F	.	.	.	.	9 cleaner	.	.
N'zérékoré	Centre de Santé Gonia	Publique	Agent d'entretien	F	.	.	.	.	9 cleaner	.	.
N'zérékoré	Centre de Santé Koropara	Publique	Agent d'entretien	M	.	.	.	.	9 cleaner	.	.
N'zérékoré	Centre de Santé Koropara	Publique	Agent d'entretien	M	.	.	.	.	9 cleaner	.	.
N'zérékoré	Centre Hospitalier Ulcère de Buruli	Privee	Administrateur	M	19	28	2	2	7 administration	9	0.4737
N'zérékoré	Dispensaire Synergie	Privee	Administrateur	M	27	25	2	2	7 administration	-2	-0.0741
N'zérékoré	Centre Médical Associatif N'zao	Privee	Administrateur	M	26	27	2	2	7 administration	1	0.0385
N'zérékoré	Hopital Régional	Publique	Administrateur	M	23	27	2	2	7 administration	4	0.1739
N'zérékoré	Hopital Régional	Publique	Administrateur	M	21	25	1	2	7 administration	4	0.1905
N'zérékoré	Hopital Régional	Publique	Comptable	M	.	.	.	.	7 administration	.	.
N'zérékoré	Clinique Nijeu	Privee	Directrice	F	25	29	2	2	7 administration	4	0.16
N'zérékoré	Hopital Régional	Publique	IT/ Maintenancier	M	6	25	1	2	7 administration	19	3.1667
N'zérékoré	Hopital Régional	Publique	IT/ Maintenancier	M	28	29	1	2	7 administration	1	0.0357
N'zérékoré	Hopital Régional	Publique	Secrétaire	M	2	17	2	1	7 administration	15	7.5
N'zérékoré	Hopital Régional	Publique	Statisticien	F	16	26	1	2	7 administration	10	0.625
N'zérékoré	Hopital Régional	Publique	Anesthésiste	M	13	24	2	2	1 doctor	11	0.8462
N'zérékoré	Hopital Régional	Publique	Anesthésiste	F	20	26	2	2	1 doctor	6	0.3
N'zérékoré	Hopital Régional	Publique	Anesthésiste	M	15	29	2	2	1 doctor	14	0.9333
N'zérékoré	Hopital Régional	Publique	Anesthésiste	M	20	27	2	2	1 doctor	7	0.35
N'zérékoré	Hopital Régional	Publique	Anesthésiste	M	8	22	2	2	1 doctor	14	1.75
N'zérékoré	Hopital Régional	Publique	Chirurgien(ne)	F	13	26	2	2	1 doctor	13	1
N'zérékoré	Hopital Régional	Publique	Chirurgien(ne)	M	10	27	1	2	1 doctor	17	1.7
N'zérékoré	Hopital Régional	Publique	Chirurgien(ne)	M	20	26	2	2	1 doctor	6	0.3
N'zérékoré	Hopital Régional	Publique	Chirurgien(ne)	F	7	17	2	1	1 doctor	10	1.4286
N'zérékoré	Hopital Régional	Publique	Chirurgien(ne)	F	10	28	2	2	1 doctor	18	1.8
N'zérékoré	Centre Hospitalier Ulcère de Buruli	Privee	Chirurgien(ne)	F	16	23	2	2	1 doctor	7	0.4375
N'zérékoré	Hopital Régional	Publique	Chirurgien(ne)	M	15	25	1	2	1 doctor	10	0.6667
N'zérékoré	Centre de Santé Bounouma	Publique	Chirurgien(ne)	M	14	22	2	2	1 doctor	8	0.5714
N'zérékoré	Hopital Régional	Publique	Chirurgien(ne)	M	23	30	2	2	1 doctor	7	0.3043
N'zérékoré	Centre Médical Associatif N'zao	Privee	Dentiste	F	23	26	1	2	1 doctor	3	0.1304
N'zérékoré	Clinique Privée Oularé	Privee	Dentiste	F	22	29	2	2	1 doctor	7	0.3182
N'zérékoré	Clinique Privée Huguette	Privee	Medecin	M	25	29	2	2	1 doctor	4	0.16
N'zérékoré	Clinique Privée Huguette	Privee	Medecin	M	27	29	2	2	1 doctor	2	0.0741
N'zérékoré	Hopital Régional	Publique	Medecin	F	24	30	2	2	1 doctor	6	0.25
N'zérékoré	Centre Hospitalier Ulcère de Buruli	Privee	Medecin	F	25	29	2	2	1 doctor	4	0.16
N'zérékoré	Clinique Privée Huguette	Privee	Medecin	M	13	28	2	2	1 doctor	15	1.1538
N'zérékoré	Hopital Régional	Publique	Medecin	F	.	27	2	2	1 doctor	.	.
N'zérékoré	Centre Médical Votre Famille	Privee	Medecin	M	16	24	2	2	1 doctor	8	0.5
N'zérékoré	Hopital Régional	Publique	Medecin	M	24	28	2	2	1 doctor	4	0.1667
N'zérékoré	Hopital Régional	Publique	Medecin	F	24	28	1	2	1 doctor	4	0.1667
N'zérékoré	Hopital Régional	Publique	Medecin	M	27	28	1	2	1 doctor	1	0.037
N'zérékoré	Hopital Régional	Publique	Medecin	M	15	27	2	2	1 doctor	12	0.8
N'zérékoré	Poste de Santé Kpala	Privee	Medecin	M	14	27	.	.	1 doctor	13	0.9286
N'zérékoré	Hopital Régional	Publique	Medecin	F	21	28	2	2	1 doctor	7	0.3333
N'zérékoré	Hopital Régional	Publique	Medecin	F	21	28	2	2	1 doctor	7	0.3333
N'zérékoré	Ecole de Santé kissidougou	Privee	Medecin	M	8	23	.	.	1 doctor	15	1.875
N'zérékoré	Hopital Régional	Publique	Medecin	M	23	29	1	.	1 doctor	6	0.2609
N'zérékoré	Centre Médical Privé (Sans Nom)	Privee	Medecin	M	5	25	.	.	1 doctor	20	4
N'zérékoré	Hopital Régional	Publique	Medecin	M	28	27	1	2	1 doctor	-1	-0.0357
N'zérékoré	Hopital Régional	Publique	Medecin	M	22	29	2	1	1 doctor	7	0.3182
N'zérékoré	Hopital Régional	Publique	Medecin	M	21	29	1	2	1 doctor	8	0.381
N'zérékoré	Hopital Régional	Publique	Medecin	F	22	26	2	2	1 doctor	4	0.1818
N'zérékoré	Hopital Régional	Publique	Medecin	M	24	29	2	1	1 doctor	5	0.2083
N'zérékoré	Centre de Santé Bounouma	Publique	Medecin	M	21	27	.	.	1 doctor	6	0.2857
N'zérékoré	Hopital Régional	Publique	Medecin	F	26	28	2	2	1 doctor	2	0.0769
N'zérékoré	Hopital Régional	Publique	Medecin	F	16	25	2	2	1 doctor	9	0.5625
N'zérékoré	Hopital Régional	Publique	Medecin	M	22	25	2	2	1 doctor	3	0.1364
N'zérékoré	Hopital Régional	Publique	Medecin	M	25	27	1	2	1 doctor	2	0.08
N'zérékoré	Hopital Régional	Publique	Medecin	M	25	29	2	2	1 doctor	4	0.16
N'zérékoré	Hopital Régional	Publique	Medecin	M	26	30	1	2	1 doctor	4	0.1538
N'zérékoré	Hopital Régional	Publique	Medecin	M	30	29	2	2	1 doctor	-1	-0.0333
N'zérékoré	Centre Hospitalier Ulcère de Buruli	Other	Medecin	M	13	26	2	2	1 doctor	13	1
N'zérékoré	Hopital Régional	Publique	Medecin	M	13	19	1	2	1 doctor	6	0.4615
N'zérékoré	Hopital Régional	Publique	Medecin	M	22	28	2	1	1 doctor	6	0.2727
N'zérékoré	Centre Médical Réference Boma	Privee	Medecin	M	14	30	2	.	1 doctor	16	1.1429
N'zérékoré	Hopital Régional	Publique	Medecin	M	28	29	2	2	1 doctor	1	0.0357
N'zérékoré	Hopital Régional	Publique	Medecin	M	25	.	2	2	1 doctor	.	.
N'zérékoré	Centre Médical Réference Boma	Privee	Medecin	M	23	28	2	1	1 doctor	5	0.2174
N'zérékoré	Hopital Régional	Publique	Medecin	F	23	28	2	2	1 doctor	5	0.2174
N'zérékoré	Hopital Régional	Publique	Medecin	M	15	24	2	2	1 doctor	9	0.6
N'zérékoré	Hopital Régional	Publique	Medecin	M	28	30	2	1	1 doctor	2	0.0714
N'zérékoré	Centre de Santé Soulouta	Publique	Medecin	M	15	25	0	1	1 doctor	10	0.6667
N'zérékoré	Centre Médical Associatif N'zao	Privee	Medecin	M	27	29	1	2	1 doctor	2	0.0741
N'zérékoré	Hopital Régional	Publique	Medecin	M	28	28	2	2	1 doctor	0	0
N'zérékoré	Hopital Régional	Publique	Medecin	M	26	30	2	2	1 doctor	4	0.1538
N'zérékoré	Hopital Régional	Publique	Medecin	M	23	26	2	2	1 doctor	3	0.1304
N'zérékoré	Hopital Régional	Publique	Medecin	M	17	29	1	2	1 doctor	12	0.7059
N'zérékoré	Pas de Structure Definie	Other	Medecin	M	.	.	.	.	1 doctor	.	.
N'zérékoré	Hopital Régional	Publique	Medecin	M	21	25	2	2	1 doctor	4	0.1905
N'zérékoré	Hopital Régional	Publique	Medecin	M	19	27	2	2	1 doctor	8	0.4211
N'zérékoré	Hopital Régional	Publique	Medecin	M	28.5	29	2	2	1 doctor	0.5	0.0175
N'zérékoré	Hopital Régional	Publique	Medecin	M	21	25	2	2	1 doctor	4	0.1905
N'zérékoré	Hopital Régional	Publique	Medecin	M	29	30	2	2	1 doctor	1	0.0345
N'zérékoré	Hopital Régional	Publique	Medecin	M	23	29	2	2	1 doctor	6	0.2609
N'zérékoré	Hopital Régional	Publique	Medecin	M	21	29	2	2	1 doctor	8	0.381
N'zérékoré	Hopital Régional	Publique	Medecin	M	24	27	2	2	1 doctor	3	0.125
N'zérékoré	Centre Médical Réference Boma	Privee	Medecin	M	21	28	2	2	1 doctor	7	0.3333
N'zérékoré	Hopital Régional	Publique	Medecin	M	27	27	2	2	1 doctor	0	0
N'zérékoré	Hopital Régional	Publique	Medecin	M	21	29	2	2	1 doctor	8	0.381
N'zérékoré	Hopital Régional	Publique	Medecin	M	24	28	2	2	1 doctor	4	0.1667
N'zérékoré	Hopital Régional	Publique	Medecin	F	.	.	.	.	1 doctor	.	.
N'zérékoré	Clinique Privée Libérien	Privee	Medecin	M	16	19	2	2	1 doctor	3	0.1875
N'zérékoré	Université pour le Developpement Communal	Privee	Medecin	M	27.5	29	2	2	1 doctor	1.5	0.0545
N'zérékoré	Hopital Régional	Publique	Medecin	M	27	28	2	2	1 doctor	1	0.037
N'zérékoré	Centre Médical Associatif N'zao	Privee	Medecin	M	30	30	2	2	1 doctor	0	0
N'zérékoré	Hopital Régional	Publique	Medecin	F	25	30	2	2	1 doctor	5	0.2
N'zérékoré	Centre de Santé Dorota	Publique	Medecin Veterinaire	M	25	30	2	2	1 doctor	5	0.2
N'zérékoré	Hopital Régional	Publique	ORLO	M	19	25	.	.	1 doctor	6	0.3158
N'zérékoré	Hopital Régional	Publique	ORLO	F	7	25	2	2	1 doctor	18	2.5714
MACENTA	Hopital Préfectoral Macenta	Publique	Ambulancier	M	22	25	.	1	10 other	3	0.1364
MACENTA	Centre de Santé DARO	Publique	Agent communautaire	M	26	29	2	2	10 other	3	0.1154
MACENTA	Poste de Santé DANDANO	Publique	Agent communautaire	M	.	.	.	.	10 other	.	.
MACENTA	Hopital Préfectoral Macenta	Publique	Assistant(e)	M	.	.	2	2	10 other	.	.
MACENTA	Direction Préfectorale de la Santé	Publique	CHAINE DE FROID	F	17	23	1	2	10 other	6	0.3529
MACENTA	Hopital Préfectoral Macenta	Publique	Pas de rôle specifié	M	.	.	.	.	10 other	.	.
MACENTA	Poste de Santé MAKABALADOU	Publique	Pas de rôle specifié	M	.	.	.	.	10 other	.	.
MACENTA	Hopital Préfectoral Macenta	Publique	Sensibilisateur	M	17	25	2	2	10 other	8	0.4706
MACENTA	Croix Rouge Guinée	Publique	Volontaire	M	13	27	2	2	10 other	14	1.0769
MACENTA	Croix Rouge Guinée	Publique	Volontaire	M	22	26	2	2	10 other	4	0.1818
MACENTA	Croix Rouge Guinée	Publique	Volontaire	M	7	25	1	2	10 other	18	2.5714
MACENTA	Croix Rouge Guinée	Publique	Volontaire	M	12	21	1	2	10 other	9	0.75
MACENTA	Croix Rouge Guinée	Publique	Volontaire	M	21	27	2	2	10 other	6	0.2857
MACENTA	Croix Rouge Guinée	Publique	Volontaire	F	4	11	2	2	10 other	7	1.75
MACENTA	Croix Rouge Guinée	Publique	Volontaire	M	20	19	1	1	10 other	-1	-0.05
MACENTA	Croix Rouge Guinée	Publique	Volontaire	F	23	26	2	2	10 other	3	0.1304
MACENTA	Croix Rouge Guinée	Publique	Volontaire	F	20	26	2	2	10 other	6	0.3
MACENTA	Croix Rouge Guinée	Publique	Volontaire	M	23	24	2	2	10 other	1	0.0435
MACENTA	Croix Rouge Guinée	Publique	Volontaire	F	18	27	1	2	10 other	9	0.5
MACENTA	Croix Rouge Guinée	Publique	Volontaire	M	12	17	1	2	10 other	5	0.4167
MACENTA	Croix Rouge Guinée	Publique	Volontaire	F	19	26	1	2	10 other	7	0.3684
MACENTA	Centre de Santé BALIZIA	Publique	Agent communautaire	M	21	27	2	2	10 other	6	0.2857
MACENTA	Centre de Santé OREMAI	Publique	Agent communautaire	M	23	27	.	1	10 other	4	0.1739
MACENTA	Centre de Santé OREMAI	Publique	Agent communautaire	M	21	24	0	1	10 other	3	0.1429
MACENTA	Centre de Santé KOYAMAH	Publique	Suppléant(e)	F	.	.	2	2	10 other	.	.
MACENTA	Centre de Santé FASSANKONI	Publique	Agent communautaire	M	26	30	1	2	10 other	4	0.1538
MACENTA	Centre de Santé BINIKALA	Publique	Gardien	F	11	14	2	1	10 other	3	0.2727
MACENTA	Centre de Santé BOFOSOU	Publique	Suppléant(e)	F	.	.	1	2	10 other	.	.
MACENTA	Centre de Santé KOYAMAH	Publique	Suppléant(e)	M	.	.	1	2	10 other	.	.
MACENTA	Centre de Santé WATANKA	Publique	Agent communautaire	M	15	22	.	2	10 other	7	0.4667
MACENTA	Centre de Santé BOWA	Publique	Chef de Centre	F	15	22	1	2	2 nurse	7	0.4667
MACENTA	Centre de Santé DARO	Publique	Chef de Centre	F	15	25	1	2	2 nurse	10	0.6667
MACENTA	Centre de Santé OREMAI	Publique	Chef de Centre	F	18	27	2	2	2 nurse	9	0.5
MACENTA	Centre de Santé SENGBEDOU	Publique	Chef de Centre	M	6	21	1	2	2 nurse	15	2.5
MACENTA	Centre de Santé PATRICE	Publique	INFIRMIER(E)	M	15	28	2	2	2 nurse	13	0.8667
MACENTA	Centre de Santé PATRICE	Publique	INFIRMIER(E)	F	23	27	2	2	2 nurse	4	0.1739
MACENTA	Direction Préfectorale de la Santé	Publique	INFIRMIER(E)	F	18	23	2	2	2 nurse	5	0.2778
MACENTA	Centre de Santé BALIZIA	Publique	Chef de Centre	M	21	23	1	2	2 nurse	2	0.0952
MACENTA	Centre de Santé BOFOSOU	Publique	Chef de Centre	F	19	22	1	2	2 nurse	3	0.1579
MACENTA	Centre de Santé FASSANKONI	Publique	Chef de Centre	M	21	24	2	2	2 nurse	3	0.1429
MACENTA	Centre de Santé HERMAKONO	Publique	Chef de Centre	F	28	28	2	2	2 nurse	0	0
MACENTA	Centre de Santé KOYAMAH	Publique	Chef de Centre	F	15	26	1	2	2 nurse	11	0.7333
MACENTA	Centre de Santé PANZIAZOU	Publique	Chef de Centre	M	24	30	2	2	2 nurse	6	0.25
MACENTA	Centre de Santé PATRICE	Publique	Chef de Centre	F	22	26	1	1	2 nurse	4	0.1818
MACENTA	Centre de Santé OREMAI	Publique	INFIRMIER(E)	M	16	23	1	2	2 nurse	7	0.4375
MACENTA	Centre de Santé PANZIAZOU	Publique	INFIRMIER(E)	M	16	21	2	2	2 nurse	5	0.3125
MACENTA	Direction Préfectorale de la Santé	Publique	INFIRMIER(E)	M	18	24	2	2	2 nurse	6	0.3333
MACENTA	Hopital Préfectoral Macenta	Publique	INFIRMIER(E)	M	24	26	2	2	2 nurse	2	0.0833
MACENTA	Centre de Santé BINIKALA	Publique	Chef de Centre	M	8	16	1	0	2 nurse	8	1
MACENTA	Centre de Santé BOFOSOU	Publique	INFIRMIER(E)	F	22	30	2	2	2 nurse	8	0.3636
MACENTA	Centre de Santé FASSANKONI	Publique	INFIRMIER(E)	F	18	28	2	2	2 nurse	10	0.5556
MACENTA	Centre de Santé N'ZEBELA	Publique	INFIRMIER(E)	F	13	21	2	2	2 nurse	8	0.6154
MACENTA	Centre de Santé WATANKA	Publique	INFIRMIER(E)	F	14	15	2	1	2 nurse	1	0.0714
MACENTA	Hopital Préfectoral Macenta	Publique	INFIRMIER(E)	M	18	26	2	2	2 nurse	8	0.4444
MACENTA	Centre de Santé VASSEREDOU	Publique	Chef de Centre	M	20	27	2	2	2 nurse	7	0.35
MACENTA	Centre de Santé PATRICE	Publique	INFIRMIER(E)	M	21	28	2	2	2 nurse	7	0.3333
MACENTA	Centre de Santé SEREDOU	Publique	INFIRMIER(E)	M	19	29	2	1	2 nurse	10	0.5263
MACENTA	Centre de Santé SEREDOU	Publique	PHARMACIEN(NE)	F	16	25	1	2	3 pharmacist	9	0.5625
MACENTA	Hopital Préfectoral Macenta	Publique	PHARMACIEN(NE)	M	10	27	1	1	3 pharmacist	17	1.7
MACENTA	Hopital Préfectoral Macenta	Publique	PHARMACIEN(NE)	F	8	22	1	2	3 pharmacist	14	1.75
MACENTA	Direction Préfectorale de la Santé	Publique	LABORANTIN(E)	M	18	23	2	2	4 laboratorian	5	0.2778
MACENTA	Hopital Préfectoral Macenta	Publique	LABORANTIN(E)	M	15	24	1	2	4 laboratorian	9	0.6
MACENTA	Centre de Santé KOYAMAH	Publique	LABORANTIN(E)	F	22	26	2	2	4 laboratorian	4	0.1818
MACENTA	Centre de Santé PANZIAZOU	Publique	LABORANTIN(E)	F	22	29	2	2	4 laboratorian	7	0.3182
MACENTA	Centre de Santé SEREDOU	Publique	LABORANTIN(E)	M	22	29	2	1	4 laboratorian	7	0.3182
MACENTA	Centre de Santé HERMAKONO	Publique	LABORANTIN(E)	F	15	17	0	2	4 laboratorian	2	0.1333
MACENTA	Centre de Santé KOYAMAH	Publique	LABORANTIN(E)	M	21	28	0	2	4 laboratorian	7	0.3333
MACENTA	Centre de Santé N'ZEBELA	Publique	LABORANTIN(E)	F	25	28	2	1	4 laboratorian	3	0.12
MACENTA	Centre de Santé SEREDOU	Publique	LABORANTIN(E)	M	15	23	2	2	4 laboratorian	8	0.5333
MACENTA	Centre de Santé SEREDOU	Publique	LABORANTIN(E)	F	23	23	2	2	4 laboratorian	0	0
MACENTA	Centre de Santé PATRICE	Publique	LABORANTIN(E)	F	18	23	2	2	4 laboratorian	5	0.2778
MACENTA	Hopital Préfectoral Macenta	Publique	Agent de Santé	F	22	.	.	.	5 health technician	.	.
MACENTA	Hopital Préfectoral Macenta	Publique	Agent de Santé	F	23	27	1	0	5 health technician	4	0.1739
MACENTA	Hopital Préfectoral Macenta	Publique	Agent de Santé	M	24	27	2	2	5 health technician	3	0.125
MACENTA	Centre de Santé BOFOSOU	Publique	ATS	M	21	29	2	2	5 health technician	8	0.381
MACENTA	Centre de Santé DARO	Publique	ATS	M	11	19	2	1	5 health technician	8	0.7273
MACENTA	Centre de Santé HERMAKONO	Publique	ATS	F	15	23	1	2	5 health technician	8	0.5333
MACENTA	Centre de Santé HERMAKONO	Publique	ATS	F	16	22	1	2	5 health technician	6	0.375
MACENTA	Centre de Santé PANZIAZOU	Publique	ATS	F	.	.	2	2	5 health technician	.	.
MACENTA	Centre de Santé PATRICE	Publique	ATS	F	.	.	1	2	5 health technician	.	.
MACENTA	Centre de Santé SENGBEDOU	Publique	ATS	F	.	.	2	2	5 health technician	.	.
MACENTA	Centre de Santé WATANKA	Publique	ATS	M	18	23	1	.	5 health technician	5	0.2778
MACENTA	Centre de Santé BOWA	Publique	Chargé(e) Consultation Prénatale	F	20	27	2	2	5 health technician	7	0.35
MACENTA	Centre de Santé HERMAKONO	Publique	Chargé(e) Consultation Prénatale	M	13	25	2	2	5 health technician	12	0.9231
MACENTA	Centre de Santé SEREDOU	Publique	Chargé(e) Consultation Prénatale	M	9	9	2	1	5 health technician	0	0
MACENTA	Centre de Santé BOWA	Publique	Chargé(e) de Consultation Primaire Curative	F	19	30	2	2	5 health technician	11	0.5789
MACENTA	Centre de Santé HERMAKONO	Publique	Chargé(e) de Point de Vente/ Pharmacie	F	.	28	2	2	5 health technician	.	.
MACENTA	Centre de Santé BOWA	Publique	Chargé(e) Programme Elargi de Vaccination	F	24	27	2	2	5 health technician	3	0.125
MACENTA	Centre de Santé HERMAKONO	Publique	Chargé(e) Programme Elargi de Vaccination	M	24	28	1	2	5 health technician	4	0.1667
MACENTA	Centre de Santé HERMAKONO	Publique	Chargé(e) Programme Elargi de Vaccination	M	16	23	0	2	5 health technician	7	0.4375
MACENTA	Centre de Santé PANZIAZOU	Publique	Chargé(e) Programme Elargi de Vaccination	M	16	28	1	2	5 health technician	12	0.75
MACENTA	Hopital Préfectoral Macenta	Publique	Surveillant(e)	F	.	.	1	2	5 health technician	.	.
MACENTA	Centre de Santé PANZIAZOU	Publique	Agent de Santé	M	26	28	1	2	5 health technician	2	0.0769
MACENTA	Centre de Santé SENGBEDOU	Publique	Agent de Santé	M	27	29	.	1	5 health technician	2	0.0741
MACENTA	Hopital Préfectoral Macenta	Publique	Agent de Santé	M	19	21	1	0	5 health technician	2	0.1053
MACENTA	Centre de Santé BALIZIA	Publique	ATS	M	.	.	2	1	5 health technician	.	.
MACENTA	Centre de Santé BALIZIA	Publique	ATS	M	.	.	1	2	5 health technician	.	.
MACENTA	Centre de Santé BOFOSOU	Publique	ATS	M	20	30	2	2	5 health technician	10	0.5
MACENTA	Centre de Santé BOFOSOU	Publique	ATS	M	20	26	1	2	5 health technician	6	0.3
MACENTA	Centre de Santé BOWA	Publique	ATS	F	20	29	2	2	5 health technician	9	0.45
MACENTA	Centre de Santé HERMAKONO	Publique	ATS	F	20	21	2	2	5 health technician	1	0.05
MACENTA	Centre de Santé HERMAKONO	Publique	ATS	F	26	28	2	2	5 health technician	2	0.0769
MACENTA	Centre de Santé KOYAMAH	Publique	ATS	M	25	30	2	2	5 health technician	5	0.2
MACENTA	Centre de Santé N'ZEBELA	Publique	ATS	M	16	26	2	1	5 health technician	10	0.625
MACENTA	Centre de Santé N'ZEBELA	Publique	ATS	M	19	27	2	2	5 health technician	8	0.4211
MACENTA	Centre de Santé N'ZEBELA	Publique	ATS	M	16	26	2	1	5 health technician	10	0.625
MACENTA	Centre de Santé N'ZEBELA	Publique	ATS	F	19	27	2	1	5 health technician	8	0.4211
MACENTA	Centre de Santé N'ZEBELA	Publique	ATS	F	21	28	2	2	5 health technician	7	0.3333
MACENTA	Centre de Santé N'ZEBELA	Publique	ATS	M	7	18	1	2	5 health technician	11	1.5714
MACENTA	Centre de Santé OREMAI	Publique	ATS	F	8	18	1	2	5 health technician	10	1.25
MACENTA	Centre de Santé OREMAI	Publique	ATS	M	.	.	1	2	5 health technician	.	.
MACENTA	Centre de Santé PANZIAZOU	Publique	ATS	M	.	.	1	2	5 health technician	.	.
MACENTA	Centre de Santé PANZIAZOU	Publique	ATS	M	.	.	1	2	5 health technician	.	.
MACENTA	Centre de Santé PANZIAZOU	Publique	ATS	M	.	.	1	2	5 health technician	.	.
MACENTA	Centre de Santé PATRICE	Publique	ATS	M	.	.	1	2	5 health technician	.	.
MACENTA	Centre de Santé PATRICE	Publique	ATS	F	.	.	2	2	5 health technician	.	.
MACENTA	Centre de Santé SEREDOU	Publique	ATS	M	23	26	1	.	5 health technician	3	0.1304
MACENTA	Direction Préfectorale de la Santé	Publique	ATS	M	22	29	2	.	5 health technician	7	0.3182
MACENTA	Direction Préfectorale de la Santé	Publique	ATS	M	20	29	.	.	5 health technician	9	0.45
MACENTA	Hopital Préfectoral Macenta	Publique	ATS	F	22	26	.	.	5 health technician	4	0.1818
MACENTA	Hopital Préfectoral Macenta	Publique	ATS	M	23	29	2	.	5 health technician	6	0.2609
MACENTA	Poste de Santé ZAPPAH	Publique	ATS	M	23	28	2	2	5 health technician	5	0.2174
MACENTA	Poste de Santé ZATOUILA	Publique	ATS	M	18	25	2	1	5 health technician	7	0.3889
MACENTA	Centre de Santé BALIZIA	Publique	Chargé(e) Consultation Prénatale	F	20	24	1	2	5 health technician	4	0.2
MACENTA	Centre de Santé BOFOSOU	Publique	Chargé(e) Consultation Prénatale	M	19	20	2	2	5 health technician	1	0.0526
MACENTA	Centre de Santé KOUANKAN	Publique	Chargé(e) Consultation Prénatale	M	11	25	2	2	5 health technician	14	1.2727
MACENTA	Centre de Santé KOUANKAN	Publique	Chargé(e) Consultation Prénatale	M	15	25	1	1	5 health technician	10	0.6667
MACENTA	Centre de Santé KOYAMAH	Publique	Chargé(e) Consultation Prénatale	M	0	11	2	1	5 health technician	11	.
MACENTA	Centre de Santé OREMAI	Publique	Chargé(e) Consultation Prénatale	F	.	.	1	2	5 health technician	.	.
MACENTA	Centre de Santé PANZIAZOU	Publique	Chargé(e) Consultation Prénatale	F	.	.	2	2	5 health technician	.	.
MACENTA	Centre de Santé SEREDOU	Publique	Chargé(e) Consultation Prénatale	M	24	28	2	2	5 health technician	4	0.1667
MACENTA	Centre de Santé KOUANKAN	Publique	Chargé(e) de Consultation Primaire Curative	F	24	28	2	2	5 health technician	4	0.1667
MACENTA	Centre de Santé HERMAKONO	Publique	Chargé(e) de Point de Vente/ Pharmacie	F	.	20	2	2	5 health technician	.	.
MACENTA	Centre de Santé PANZIAZOU	Publique	Chargé(e) de Point de Vente/ Pharmacie	M	12	18	2	1	5 health technician	6	0.5
MACENTA	Centre de Santé SEREDOU	Publique	Chargé(e) de Point de Vente/ Pharmacie	F	18	22	2	1	5 health technician	4	0.2222
MACENTA	Centre de Santé BOFOSOU	Publique	Chargé(e) Programme Elargi de Vaccination	F	.	.	.	.	5 health technician	.	.
MACENTA	Centre de Santé KOYAMAH	Publique	Chargé(e) Programme Elargi de Vaccination	M	10	15	1	2	5 health technician	5	0.5
MACENTA	Centre de Santé PANZIAZOU	Publique	Chargé(e) Programme Elargi de Vaccination	M	25	29	1	2	5 health technician	4	0.16
MACENTA	Centre de Santé BALIZIA	Publique	Chef de Poste	F	20	25	2	1	5 health technician	5	0.25
MACENTA	Centre de Santé KOUANKAN	Publique	Chef de Poste	M	16	24	.	.	5 health technician	8	0.5
MACENTA	Centre de Santé SENGBEDOU	Publique	Chef de Poste	M	14	24	1	.	5 health technician	10	0.7143
MACENTA	Poste de Santé BANKO	Publique	Chef de Poste	F	15	21	1	.	5 health technician	6	0.4
MACENTA	Poste de Santé GOZOBOVA	Publique	Chef de Poste	M	19	21	.	.	5 health technician	2	0.1053
MACENTA	Poste de Santé ZIAOVASSAMA	Publique	Chef de Poste	F	.	.	.	.	5 health technician	.	.
MACENTA	Centre de Santé SENGBEDOU	Publique	Consultant	F	20	28	2	2	5 health technician	8	0.4
MACENTA	MISSION SIDA	Publique	VIH HERMAKONO	F	14	26	1	2	5 health technician	12	0.8571
MACENTA	Centre de Santé NELEOU	Publique	Adjoint du Chef	F	28	29	.	2	5 health technician	1	0.0357
MACENTA	Centre de Santé SEREDOU	Publique	Agent de Santé	M	25	29	2	2	5 health technician	4	0.16
MACENTA	Centre de Santé BALIZIA	Publique	ATS	F	24	28	2	2	5 health technician	4	0.1667
MACENTA	Centre de Santé BALIZIA	Publique	ATS	F	20	29	2	2	5 health technician	9	0.45
MACENTA	Centre de Santé BALIZIA	Publique	ATS	M	23	30	2	2	5 health technician	7	0.3043
MACENTA	Centre de Santé BOFOSOU	Publique	ATS	M	20	29	2	2	5 health technician	9	0.45
MACENTA	Centre de Santé BOWA	Publique	ATS	F	20	30	1	2	5 health technician	10	0.5
MACENTA	Centre de Santé BOWA	Publique	ATS	F	21	26	1	2	5 health technician	5	0.2381
MACENTA	Centre de Santé BOWA	Publique	ATS	M	17	27	1	2	5 health technician	10	0.5882
MACENTA	Centre de Santé BOWA	Publique	ATS	F	12	14	1	2	5 health technician	2	0.1667
MACENTA	Centre de Santé BOWA	Publique	ATS	F	20	28	1	2	5 health technician	8	0.4
MACENTA	Centre de Santé FASSANKONI	Publique	ATS	M	25	27	2	2	5 health technician	2	0.08
MACENTA	Centre de Santé FASSANKONI	Publique	ATS	F	16	19	1	2	5 health technician	3	0.1875
MACENTA	Centre de Santé HERMAKONO	Publique	ATS	F	23	27	2	2	5 health technician	4	0.1739
MACENTA	Centre de Santé KOUANKAN	Publique	ATS	M	23	23	1	2	5 health technician	0	0
MACENTA	Centre de Santé KOUANKAN	Publique	ATS	F	23	27	1	2	5 health technician	4	0.1739
MACENTA	Centre de Santé KOUANKAN	Publique	ATS	M	12	26	1	2	5 health technician	14	1.1667
MACENTA	Centre de Santé KOUANKAN	Publique	ATS	F	20	25	1	2	5 health technician	5	0.25
MACENTA	Centre de Santé KOUANKAN	Publique	ATS	M	23	28	1	2	5 health technician	5	0.2174
MACENTA	Centre de Santé KOYAMAH	Publique	ATS	M	14	19	1	2	5 health technician	5	0.3571
MACENTA	Centre de Santé KOYAMAH	Publique	ATS	F	23	29	2	2	5 health technician	6	0.2609
MACENTA	Centre de Santé KOYAMAH	Publique	ATS	M	22	29	2	2	5 health technician	7	0.3182
MACENTA	Centre de Santé KOYAMAH	Publique	ATS	M	19	28	2	2	5 health technician	9	0.4737
MACENTA	Centre de Santé KOYAMAH	Publique	ATS	M	6	10	1	2	5 health technician	4	0.6667
MACENTA	Centre de Santé KOYAMAH	Publique	ATS	F	8	28	2	2	5 health technician	20	2.5
MACENTA	Centre de Santé KOYAMAH	Publique	ATS	M	12	27	1	2	5 health technician	15	1.25
MACENTA	Centre de Santé KOYAMAH	Publique	ATS	M	6	20	1	2	5 health technician	14	2.3333
MACENTA	Centre de Santé KOYAMAH	Publique	ATS	M	8	18	2	2	5 health technician	10	1.25
MACENTA	Centre de Santé N'ZEBELA	Publique	ATS	M	11	24	1	2	5 health technician	13	1.1818
MACENTA	Centre de Santé N'ZEBELA	Publique	ATS	M	14	28	1	1	5 health technician	14	1
MACENTA	Centre de Santé PANZIAZOU	Publique	ATS	F	.	.	2	2	5 health technician	.	.
MACENTA	Centre de Santé SENGBEDOU	Publique	ATS	F	.	.	1	2	5 health technician	.	.
MACENTA	Centre de Santé SENGBEDOU	Publique	ATS	M	16	25	.	1	5 health technician	9	0.5625
MACENTA	Centre de Santé VASSEREDOU	Publique	ATS	F	19	26	.	.	5 health technician	7	0.3684
MACENTA	Centre de Santé VASSEREDOU	Publique	ATS	M	27	28	.	.	5 health technician	1	0.037
MACENTA	Centre de Santé VASSEREDOU	Publique	ATS	M	20	28	1	.	5 health technician	8	0.4
MACENTA	Centre de Santé VASSEREDOU	Publique	ATS	M	18	28	.	.	5 health technician	10	0.5556
MACENTA	Centre de Santé VASSEREDOU	Publique	ATS	M	28	28	2	.	5 health technician	0	0
MACENTA	Direction Préfectorale de la Santé	Publique	ATS	M	26	29	1	0	5 health technician	3	0.1154
MACENTA	Direction Préfectorale de la Santé	Publique	ATS	M	23	26	1	.	5 health technician	3	0.1304
MACENTA	Hopital Préfectoral Macenta	Publique	ATS	M	24	29	.	.	5 health technician	5	0.2083
MACENTA	Hopital Préfectoral Macenta	Publique	ATS	M	6	17	.	.	5 health technician	11	1.8333
MACENTA	Hopital Préfectoral Macenta	Publique	ATS	M	19	28	2	2	5 health technician	9	0.4737
MACENTA	Poste de Santé BAYAMAH	Publique	ATS	M	20	22	2	2	5 health technician	2	0.1
MACENTA	Centre de Santé BINIKALA	Publique	Chargé(e) Consultation Prénatale	M	17	29	2	2	5 health technician	12	0.7059
MACENTA	Centre de Santé BOFOSOU	Publique	Chargé(e) Consultation Prénatale	F	16	19	1	2	5 health technician	3	0.1875
MACENTA	Centre de Santé BOWA	Publique	Chargé(e) Consultation Prénatale	M	20	23	2	2	5 health technician	3	0.15
MACENTA	Centre de Santé DARO	Publique	Chargé(e) Consultation Prénatale	F	16	22	2	1	5 health technician	6	0.375
MACENTA	Centre de Santé FASSANKONI	Publique	Chargé(e) Consultation Prénatale	M	24	29	2	2	5 health technician	5	0.2083
MACENTA	Centre de Santé FASSANKONI	Publique	Chargé(e) Consultation Prénatale	F	10	17	2	2	5 health technician	7	0.7
MACENTA	Centre de Santé FASSANKONI	Publique	Chargé(e) Consultation Prénatale	F	8	23	2	1	5 health technician	15	1.875
MACENTA	Centre de Santé KOYAMAH	Publique	Chargé(e) Consultation Prénatale	M	11	20	1	1	5 health technician	9	0.8182
MACENTA	Centre de Santé OREMAI	Publique	Chargé(e) Consultation Prénatale	F	9	17	1	2	5 health technician	8	0.8889
MACENTA	Centre de Santé SEREDOU	Publique	Chargé(e) Consultation Prénatale	F	24	28	2	2	5 health technician	4	0.1667
MACENTA	Centre de Santé BINIKALA	Publique	Chargé(e) de Consultation Primaire Curative	M	20	24	2	2	5 health technician	4	0.2
MACENTA	Centre de Santé BINIKALA	Publique	Chargé(e) de Consultation Primaire Curative	F	23	30	2	2	5 health technician	7	0.3043
MACENTA	Centre de Santé DARO	Publique	Chargé(e) de Consultation Primaire Curative	F	18	25	2	2	5 health technician	7	0.3889
MACENTA	Centre de Santé SEREDOU	Publique	Chargé(e) de Consultation Primaire Curative	F	21	26	2	2	5 health technician	5	0.2381
MACENTA	Centre de Santé BINIKALA	Publique	Chargé(e) de Point de Vente/ Pharmacie	F	16	21	.	.	5 health technician	5	0.3125
MACENTA	Centre de Santé FASSANKONI	Publique	Chargé(e) de Point de Vente/ Pharmacie	M	18	25	2	2	5 health technician	7	0.3889
MACENTA	Centre de Santé BALIZIA	Publique	Chargé(e) Programme Elargi de Vaccination	F	17	19	2	1	5 health technician	2	0.1176
MACENTA	Centre de Santé BINIKALA	Publique	Chargé(e) Programme Elargi de Vaccination	F	17	17	2	1	5 health technician	0	0
MACENTA	Centre de Santé BOWA	Publique	Chargé(e) Programme Elargi de Vaccination	F	8	24	2	1	5 health technician	16	2
MACENTA	Centre de Santé BOWA	Publique	Chargé(e) Programme Elargi de Vaccination	M	11	13	0	0	5 health technician	2	0.1818
MACENTA	Centre de Santé BOWA	Publique	Chargé(e) Programme Elargi de Vaccination	M	15	19	0	0	5 health technician	4	0.2667
MACENTA	Centre de Santé DARO	Publique	Chargé(e) Programme Elargi de Vaccination	M	16	20	0	0	5 health technician	4	0.25
MACENTA	Centre de Santé SEREDOU	Publique	Chargé(e) Programme Elargi de Vaccination	F	23	26	1	1	5 health technician	3	0.1304
MACENTA	Centre de Santé SEREDOU	Publique	Chargé(e) Programme Elargi de Vaccination	M	10	20	1	2	5 health technician	10	1
MACENTA	Centre de Santé VASSEREDOU	Publique	Chargé(e) Programme Elargi de Vaccination	F	20	24	1	0	5 health technician	4	0.2
MACENTA	Centre de Santé WATANKA	Publique	Chargé(e) Programme Elargi de Vaccination	M	14	24	1	0	5 health technician	10	0.7143
MACENTA	Centre de Santé BALIZIA	Publique	Chef de Poste	M	25	30	2	2	5 health technician	5	0.2
MACENTA	Centre de Santé BINIKALA	Publique	Chef de Poste	M	21	27	2	2	5 health technician	6	0.2857
MACENTA	Centre de Santé DARO	Publique	Chef de Poste	M	21	28	2	2	5 health technician	7	0.3333
MACENTA	Centre de Santé DARO	Publique	Chef de Poste	M	14	22	1	2	5 health technician	8	0.5714
MACENTA	Centre de Santé FASSANKONI	Publique	Chef de Poste	F	.	.	.	1	5 health technician	.	.
MACENTA	Centre de Santé FASSANKONI	Publique	Chef de Poste	F	12	18	2	.	5 health technician	6	0.5
MACENTA	Centre de Santé FASSANKONI	Publique	Chef de Poste	M	22	29	1	.	5 health technician	7	0.3182
MACENTA	Centre de Santé SEREDOU	Publique	Chef de Poste	F	16	25	1	.	5 health technician	9	0.5625
MACENTA	Centre de Santé VASSEREDOU	Publique	Chef de Poste	F	23	29	.	.	5 health technician	6	0.2609
MACENTA	Centre de Santé VASSEREDOU	Publique	Chef de Poste	F	5	10	1	.	5 health technician	5	1
MACENTA	Centre de Santé WATANKA	Publique	Chef de Poste	F	6	14	.	.	5 health technician	8	1.3333
MACENTA	Centre de Santé WATANKA	Publique	Chef de Poste	M	8	18	.	.	5 health technician	10	1.25
MACENTA	Poste de Santé GAOLA	Publique	Chef de Poste	M	17	21	2	.	5 health technician	4	0.2353
MACENTA	Poste de Santé GBOKORODOU	Publique	Chef de Poste	F	9	9	1	.	5 health technician	0	0
MACENTA	Poste de Santé GNALENZOU	Publique	Chef de Poste	M	17	21	.	.	5 health technician	4	0.2353
MACENTA	Poste de Santé IREYE	Publique	Chef de Poste	M	20	25	1	0	5 health technician	5	0.25
MACENTA	Poste de Santé IYEZOU	Publique	Chef de Poste	F	11	22	1	.	5 health technician	11	1
MACENTA	Poste de Santé MAKABALADOU	Publique	Chef de Poste	M	22	27	.	2	5 health technician	5	0.2273
MACENTA	Poste de Santé SANGLOUMAI	Publique	Chef de Poste	F	10	23	.	.	5 health technician	13	1.3
MACENTA	Hopital Préfectoral Macenta	Publique	Surveillant(e)	F	12	23	0	1	5 health technician	11	0.9167
MACENTA	Centre de Santé BOWA	Publique	ATS	F	20	26	2	2	5 health technician	6	0.3
MACENTA	Centre de Santé BOWA	Publique	ATS	M	22	27	1	2	5 health technician	5	0.2273
MACENTA	Centre de Santé BOWA	Publique	ATS	F	24	30	2	2	5 health technician	6	0.25
MACENTA	Centre de Santé PATRICE	Publique	ATS	F	.	.	1	2	5 health technician	.	.
MACENTA	Centre de Santé PATRICE	Publique	ATS	F	.	.	.	.	5 health technician	.	.
MACENTA	Centre de Santé BOWA	Publique	Chargé(e) Consultation Prénatale	F	24	28	2	2	5 health technician	4	0.1667
MACENTA	Centre de Santé DARO	Publique	Chargé(e) Consultation Prénatale	F	28	30	2	2	5 health technician	2	0.0714
MACENTA	Centre de Santé PATRICE	Publique	Chargé(e) de Point de Vente/ Pharmacie	F	19	28	2	2	5 health technician	9	0.4737
MACENTA	Centre de Santé PATRICE	Publique	Chargé(e) Programme Elargi de Vaccination	M	21	27	1	1	5 health technician	6	0.2857
MACENTA	Centre de Santé DARO	Publique	Chef de Poste	M	22	20	2	2	5 health technician	-2	-0.0909
MACENTA	SAOBAO	Publique	Chef de Poste	F	18	23	2	2	5 health technician	5	0.2778
MACENTA	Hopital Préfectoral Macenta	Publique	Surveillant(e)	F	8	16	.	.	5 health technician	8	1
MACENTA	Centre de Santé BOWA	Publique	Matrone/ Accoucheuse Villageoise	M	9	18	2	2	6 traditional birth attendant	9	1
MACENTA	Centre de Santé BOWA	Publique	Matrone/ Accoucheuse Villageoise	F	.	.	.	.	6 traditional birth attendant	.	.
MACENTA	Centre de Santé BOWA	Publique	Matrone/ Accoucheuse Villageoise	F	.	.	.	.	6 traditional birth attendant	.	.
MACENTA	Centre de Santé HERMAKONO	Publique	Matrone/ Accoucheuse Villageoise	F	.	.	.	.	6 traditional birth attendant	.	.
MACENTA	Centre de Santé HERMAKONO	Publique	Matrone/ Accoucheuse Villageoise	F	.	.	.	.	6 traditional birth attendant	.	.
MACENTA	Centre de Santé HERMAKONO	Publique	Matrone/ Accoucheuse Villageoise	F	.	.	.	.	6 traditional birth attendant	.	.
MACENTA	Centre de Santé HERMAKONO	Publique	Matrone/ Accoucheuse Villageoise	F	.	.	.	.	6 traditional birth attendant	.	.
MACENTA	Centre de Santé HERMAKONO	Publique	Matrone/ Accoucheuse Villageoise	F	.	.	.	.	6 traditional birth attendant	.	.
MACENTA	Centre de Santé HERMAKONO	Publique	Matrone/ Accoucheuse Villageoise	F	.	.	.	.	6 traditional birth attendant	.	.
MACENTA	Centre de Santé PATRICE	Publique	Matrone/ Accoucheuse Villageoise	F	9	23	2	1	6 traditional birth attendant	14	1.5556
MACENTA	Centre de Santé PATRICE	Publique	Matrone/ Accoucheuse Villageoise	F	24	27	1	2	6 traditional birth attendant	3	0.125
MACENTA	Centre de Santé PATRICE	Publique	Matrone/ Accoucheuse Villageoise	F	23	30	2	2	6 traditional birth attendant	7	0.3043
MACENTA	Hopital Préfectoral Macenta	Publique	Matrone/ Accoucheuse Villageoise	F	7	27	2	2	6 traditional birth attendant	20	2.8571
MACENTA	Hopital Préfectoral Macenta	Publique	Matrone/ Accoucheuse Villageoise	F	26	28	2	2	6 traditional birth attendant	2	0.0769
MACENTA	Hopital Préfectoral Macenta	Publique	Matrone/ Accoucheuse Villageoise	F	22	23	2	1	6 traditional birth attendant	1	0.0455
MACENTA	Hopital Préfectoral Macenta	Publique	Matrone/ Accoucheuse Villageoise	F	19	25	2	2	6 traditional birth attendant	6	0.3158
MACENTA	Centre de Santé BOWA	Publique	Sage femme	F	24	29	1	.	6 traditional birth attendant	5	0.2083
MACENTA	Centre de Santé BOWA	Publique	Sage femme	F	22	27	.	.	6 traditional birth attendant	5	0.2273
MACENTA	HOPITAL DABOLA	Publique	Sage femme	F	21	27	.	.	6 traditional birth attendant	6	0.2857
MACENTA	Hopital Préfectoral Macenta	Publique	Sage femme	F	9	11	1	.	6 traditional birth attendant	2	0.2222
MACENTA	Hopital Préfectoral Macenta	Publique	Sage femme	F	19	26	1	.	6 traditional birth attendant	7	0.3684
MACENTA	Hopital Préfectoral Macenta	Publique	Sage femme	M	26	29	.	.	6 traditional birth attendant	3	0.1154
MACENTA	Hopital Préfectoral Macenta	Publique	Sage femme	F	5	10	2	1	6 traditional birth attendant	5	1
MACENTA	Centre de Santé PANZIAZOU	Publique	Matrone/ Accoucheuse Villageoise	F	.	.	.	.	6 traditional birth attendant	.	.
MACENTA	Centre de Santé PANZIAZOU	Publique	Matrone/ Accoucheuse Villageoise	F	13	26	2	1	6 traditional birth attendant	13	1
MACENTA	Centre de Santé PANZIAZOU	Publique	Matrone/ Accoucheuse Villageoise	F	22	24	2	2	6 traditional birth attendant	2	0.0909
MACENTA	Centre de Santé PATRICE	Publique	Matrone/ Accoucheuse Villageoise	F	11	21	2	2	6 traditional birth attendant	10	0.9091
MACENTA	Centre de Santé BALIZIA	Publique	Sage femme	F	0	0	2	2	6 traditional birth attendant	0	.
MACENTA	Centre de Santé BOWA	Publique	Matrone/ Accoucheuse Villageoise	F	.	.	.	.	6 traditional birth attendant	.	.
MACENTA	Centre de Santé FASSANKONI	Publique	Matrone/ Accoucheuse Villageoise	F	.	.	.	.	6 traditional birth attendant	.	.
MACENTA	Centre de Santé KOUANKAN	Publique	Matrone/ Accoucheuse Villageoise	F	.	.	.	.	6 traditional birth attendant	.	.
MACENTA	Centre de Santé N'ZEBELA	Publique	Matrone/ Accoucheuse Villageoise	F	.	.	.	.	6 traditional birth attendant	.	.
MACENTA	Centre de Santé OREMAI	Publique	Matrone/ Accoucheuse Villageoise	F	.	.	.	.	6 traditional birth attendant	.	.
MACENTA	Centre de Santé PANZIAZOU	Publique	Matrone/ Accoucheuse Villageoise	F	24	27	2	1	6 traditional birth attendant	3	0.125
MACENTA	Pas de Structure definie	Publique	Matrone/ Accoucheuse Villageoise	F	18	28	2	2	6 traditional birth attendant	10	0.5556
MACENTA	Poste de Santé ZOBROMA	Publique	Matrone/ Accoucheuse Villageoise	F	9	25	1	2	6 traditional birth attendant	16	1.7778
MACENTA	Pas de Structure definie	Publique	Matrone/ Accoucheuse Villageoise	F	19	27	2	1	6 traditional birth attendant	8	0.4211
MACENTA	Centre de Santé BOFOSOU	Publique	Sage femme	F	0	0	2	2	6 traditional birth attendant	0	.
MACENTA	Centre de Santé DARO	Publique	Sage femme	F	19	26	.	.	6 traditional birth attendant	7	0.3684
MACENTA	Centre de Santé FASSANKONI	Publique	Sage femme	F	13	20	.	.	6 traditional birth attendant	7	0.5385
MACENTA	Centre de Santé HERMAKONO	Publique	Sage femme	F	15	14	.	.	6 traditional birth attendant	-1	-0.0667
MACENTA	Hopital Préfectoral Macenta	Publique	Sage femme	F	6	21	2	2	6 traditional birth attendant	15	2.5
MACENTA	Centre de Santé DARO	Publique	Matrone/ Accoucheuse Villageoise	F	.	.	.	.	6 traditional birth attendant	.	.
MACENTA	Centre de Santé DARO	Publique	Matrone/ Accoucheuse Villageoise	F	.	.	.	.	6 traditional birth attendant	.	.
MACENTA	Centre de Santé DARO	Publique	Matrone/ Accoucheuse Villageoise	F	.	.	.	.	6 traditional birth attendant	.	.
MACENTA	Centre de Santé DARO	Publique	Matrone/ Accoucheuse Villageoise	F	.	.	.	.	6 traditional birth attendant	.	.
MACENTA	Centre de Santé DARO	Publique	Matrone/ Accoucheuse Villageoise	F	.	.	.	.	6 traditional birth attendant	.	.
MACENTA	Centre de Santé PATRICE	Publique	Matrone/ Accoucheuse Villageoise	F	13	19	1	1	6 traditional birth attendant	6	0.4615
MACENTA	Centre de Santé KOMODOU	Publique	Matrone/ Accoucheuse Villageoise	F	15	26	1	1	6 traditional birth attendant	11	0.7333
MACENTA	Centre de Santé KOMODOU	Publique	Matrone/ Accoucheuse Villageoise	F	14	26	2	2	6 traditional birth attendant	12	0.8571
MACENTA	Centre de Santé PATRICE	Publique	STAGIAIRE	F	.	.	2	2	8 student	.	.
MACENTA	Poste de Santé DANDANO	Publique	Stagiaire	M	.	.	2	2	8 student	.	.
MACENTA	Centre de Santé BOWA	Publique	STAGIAIRE	F	19	20	1	1	8 student	1	0.0526
MACENTA	Centre de Santé KOUANKAN	Publique	STAGIAIRE	F	0	17	2	2	8 student	17	.
MACENTA	Hopital Préfectoral Macenta	Publique	STAGIAIRE	F	.	.	.	.	8 student	.	.
MACENTA	Centre de Santé BOWA	Publique	STAGIAIRE	F	.	.	2	2	8 student	.	.
MACENTA	Centre de Santé BALIZIA	Publique	STAGIAIRE	M	10	17	2	1	8 student	7	0.7
MACENTA	Centre de Santé BINIKALA	Publique	STAGIAIRE	F	.	.	.	.	8 student	.	.
MACENTA	Centre de Santé BINIKALA	Publique	STAGIAIRE	M	25	29	2	2	8 student	4	0.16
MACENTA	Centre de Santé BOWA	Publique	STAGIAIRE	F	18	25	2	2	8 student	7	0.3889
MACENTA	Centre de Santé BOWA	Publique	STAGIAIRE	F	.	.	1	2	8 student	.	.
MACENTA	Centre de Santé BOWA	Publique	STAGIAIRE	M	22	27	2	2	8 student	5	0.2273
MACENTA	Centre de Santé OREMAI	Publique	STAGIAIRE	M	.	.	2	2	8 student	.	.
MACENTA	Centre de Santé VASSEREDOU	Publique	STAGIAIRE	M	.	.	1	2	8 student	.	.
MACENTA	Centre de Santé PATRICE	Publique	Agent d'entretien	M	13	28	2	2	9 cleaner	15	1.1538
MACENTA	Centre de Santé PATRICE	Publique	Agent d'entretien	M	22	28	2	2	9 cleaner	6	0.2727
MACENTA	Hopital Préfectoral Macenta	Publique	Agent d'entretien	F	16	26	2	2	9 cleaner	10	0.625
MACENTA	Hopital Préfectoral Macenta	Publique	Agent d'entretien	F	18	26	2	2	9 cleaner	8	0.4444
MACENTA	Hopital Préfectoral Macenta	Publique	Agent d'entretien	F	25	29	2	2	9 cleaner	4	0.16
MACENTA	Hopital Préfectoral Macenta	Publique	Agent d'entretien	F	12	16	2	2	9 cleaner	4	0.3333
MACENTA	Hopital Préfectoral Macenta	Publique	Agent d'entretien	F	23	27	2	2	9 cleaner	4	0.1739
MACENTA	Hopital Préfectoral Macenta	Publique	Agent d'entretien	F	15	24	0	2	9 cleaner	9	0.6
MACENTA	Hopital Préfectoral Macenta	Publique	Agent d'entretien	F	21	27	2	2	9 cleaner	6	0.2857
MACENTA	Hopital Préfectoral Macenta	Publique	Agent d'entretien	M	19	22	2	2	9 cleaner	3	0.1579
MACENTA	Hopital Préfectoral Macenta	Publique	STERILISATION	F	.	.	.	.	9 cleaner	.	.
MACENTA	Centre de Santé BOWA	Publique	Agent d'entretien	M	21	23	2	2	9 cleaner	2	0.0952
MACENTA	Centre de Santé WATANKA	Publique	Agent d'entretien	F	23	29	2	2	9 cleaner	6	0.2609
MACENTA	Hopital Préfectoral Macenta	Publique	CHEF Du SERVICE DES AFFAIRES FINANCIERES	F	15	9	1	1	7 administration	-6	-0.4
MACENTA	Hopital Préfectoral Macenta	Publique	DIRECTEUR	F	13	16	2	2	7 administration	3	0.2308
MACENTA	Croix Rouge Guinée	Publique	SECRETAIRE EXECUTIF	M	23	27	2	2	7 administration	4	0.1739
MACENTA	Direction Préfectorale de la Santé	Publique	SUPERVISEUR	M	.	.	2	1	7 administration	.	.
MACENTA	Direction Préfectorale de la Santé	Publique	SUPERVISEUR	M	.	.	2	2	7 administration	.	.
MACENTA	Direction Préfectorale de la Santé	Publique	SUPERVISEUR	M	.	.	.	.	7 administration	.	.
MACENTA	Direction Préfectorale de la Santé	Publique	SUPERVISEUR	M	.	.	2	2	7 administration	.	.
MACENTA	Direction Préfectorale de la Santé	Publique	SUPERVISEUR	F	.	.	2	2	7 administration	.	.
MACENTA	Direction Préfectorale de la Santé	Publique	SUPERVISEUR	M	.	.	2	2	7 administration	.	.
MACENTA	Direction Préfectorale de la Santé	Publique	SUPERVISEUR	M	.	.	1	2	7 administration	.	.
MACENTA	Hopital Préfectoral Macenta	Publique	Chirurgien(ne)	F	13	15	2	2	1 doctor	2	0.1538
MACENTA	Hopital Préfectoral Macenta	Publique	Chirurgien(ne)	F	23	28	2	2	1 doctor	5	0.2174
MACENTA	Hopital Préfectoral Macenta	Publique	Chirurgien(ne)	F	15	16	2	1	1 doctor	1	0.0667
MACENTA	Hopital Préfectoral Macenta	Publique	Chirurgien(ne)	F	12	23	2	1	1 doctor	11	0.9167
MACENTA	Hopital Préfectoral Macenta	Publique	DENTISTE	F	18	24	2	2	1 doctor	6	0.3333
MACENTA	Direction Préfectorale de la Santé	Publique	MEDECIN	F	21	26	1	1	1 doctor	5	0.2381
MACENTA	Direction Préfectorale de la Santé	Publique	MEDECIN	M	23	28	1	1	1 doctor	5	0.2174
MACENTA	Hopital Préfectoral Macenta	Publique	MEDECIN	F	20	24	2	2	1 doctor	4	0.2
MACENTA	Hopital Préfectoral Macenta	Publique	Ophtalmologue	M	20	27	2	1	1 doctor	7	0.35
MACENTA	Hopital Préfectoral Macenta	Publique	Ophtalmologue	F	21	29	2	2	1 doctor	8	0.381
MACENTA	Hopital Préfectoral Macenta	Publique	RADIOLOGUE	M	.	.	.	.	1 doctor	.	.
MACENTA	Hopital Préfectoral Macenta	Publique	ANESTHESISTE	F	.	.	2	2	1 doctor	.	.
MACENTA	Centre de Santé KOYAMAH	Publique	Chirurgien(ne)	F	9	15	1	1	1 doctor	6	0.6667
MACENTA	Hopital Préfectoral Macenta	Publique	MAJOR DU BLOC Opératoire	M	8	23	2	1	1 doctor	15	1.875
MACENTA	Centre de Santé KOUANKAN	Publique	MEDECIN	F	21	26	2	1	1 doctor	5	0.2381
MACENTA	Hopital Préfectoral Macenta	Publique	MEDECIN	M	21	26	1	1	1 doctor	5	0.2381
MACENTA	Hopital Préfectoral Macenta	Publique	MEDECIN	M	19	27	1	2	1 doctor	8	0.4211
MACENTA	Hopital Préfectoral Macenta	Publique	PEDIATRE	F	11	26	1	2	1 doctor	15	1.3636
MACENTA	Hopital Préfectoral Macenta	Publique	DENTISTE	F	17	24	2	2	1 doctor	7	0.4118
MACENTA	Hopital Préfectoral Macenta	Publique	MEDECIN	F	21	24	1	2	1 doctor	3	0.1429
KEROUANE	Poste de Santé KAMISSADOU	Publique	AGENT COMMERCIAL	M	.	.	.	.	10 other	.	.
KEROUANE	CS DAMARO	Publique	Agent communautaire	M	.	.	.	.	10 other	.	.
KEROUANE	CS DAMARO	Publique	Agent communautaire	M	.	.	.	.	10 other	.	.
KEROUANE	CS DAMARO	Publique	Agent communautaire	M	.	.	.	.	10 other	.	.
KEROUANE	CS DAMARO	Publique	Agent communautaire	F	.	.	.	.	10 other	.	.
KEROUANE	CS DAMARO	Publique	Agent communautaire	F	.	.	.	.	10 other	.	.
KEROUANE	CS KOMODOU	Publique	Agent communautaire	M	.	.	.	.	10 other	.	.
KEROUANE	CS KOMODOU	Publique	Agent communautaire	M	.	.	.	.	10 other	.	.
KEROUANE	CS KOMODOU	Publique	Agent communautaire	M	.	.	.	.	10 other	.	.
KEROUANE	CS LENKO	Publique	Agent communautaire	M	.	.	.	.	10 other	.	.
KEROUANE	CS LENKO	Publique	Agent communautaire	M	.	.	.	.	10 other	.	.
KEROUANE	CS LENKO	Publique	Agent communautaire	F	.	.	.	.	10 other	.	.
KEROUANE	CS LENKO	Publique	Agent communautaire	M	.	.	.	.	10 other	.	.
KEROUANE	CS LENKO	Publique	Agent communautaire	M	.	.	.	.	10 other	.	.
KEROUANE	CS LENKO	Publique	Agent communautaire	F	.	.	.	.	10 other	.	.
KEROUANE	CS LINKO	Publique	Agent communautaire	F	.	.	.	.	10 other	.	.
KEROUANE	Centre de Santé DAMARO	Publique	Agent communautaire	M	.	.	.	.	10 other	.	.
KEROUANE	Centre de Santé DAMARO	Publique	Agent communautaire	M	.	.	.	.	10 other	.	.
KEROUANE	Centre de Santé DAMBAYA	Publique	Agent communautaire	M	.	.	.	.	10 other	.	.
KEROUANE	Centre de Santé DOUBAYA	Publique	Agent communautaire	M	.	.	.	.	10 other	.	.
KEROUANE	Centre de Santé FADOU	Publique	Agent communautaire	M	.	.	.	.	10 other	.	.
KEROUANE	Centre de Santé KOMODOU	Publique	Agent communautaire	M	.	.	.	.	10 other	.	.
KEROUANE	Centre de Santé KOMODOU	Publique	Agent communautaire	M	.	.	.	.	10 other	.	.
KEROUANE	Centre de Santé KOMODOU	Publique	Agent communautaire	M	.	.	.	.	10 other	.	.
KEROUANE	Centre de Santé KOMODOU	Publique	Agent communautaire	M	.	.	.	.	10 other	.	.
KEROUANE	Centre de Santé KOMODOU	Publique	Agent communautaire	M	.	.	.	.	10 other	.	.
KEROUANE	Centre de Santé LENKO	Publique	Agent communautaire	F	.	.	.	.	10 other	.	.
KEROUANE	Centre de Santé LENKO	Publique	Agent communautaire	M	.	.	.	.	10 other	.	.
KEROUANE	Centre Médical MAKA SORYMAYA	Privee	Agent communautaire	M	.	.	.	.	10 other	.	.
KEROUANE	Centre de Santé SIBIRIBARO	Publique	Agent communautaire	F	.	.	.	.	10 other	.	.
KEROUANE	Centre de Santé SIBIRIBARO	Publique	Agent communautaire	M	.	.	.	.	10 other	.	.
KEROUANE	Centre de Santé SIBIRIBARO	Publique	Agent communautaire	M	.	.	.	.	10 other	.	.
KEROUANE	Centre de Santé SIBIRIBARO	Publique	Agent communautaire	M	.	.	.	.	10 other	.	.
KEROUANE	Poste de Santé SOROMAYA	Publique	Agent communautaire	M	.	.	.	.	10 other	.	.
KEROUANE	Poste de Santé SOROMAYA	Publique	Agent communautaire	M	.	.	.	.	10 other	.	.
KEROUANE	Poste de Santé SOROMAYA	Publique	Agent communautaire	F	.	.	.	.	10 other	.	.
KEROUANE	Pas de structure definie	Publique	Agent communautaire	F	.	.	.	.	10 other	.	.
KEROUANE	CS SORIMAYA	Publique	GARDIEN	M	.	.	.	.	10 other	.	.
KEROUANE	CS KASSANKORO	Publique	CHEF DE CENTRE	M	.	.	.	.	2 nurse	.	.
KEROUANE	CS BANANKORO	Publique	CHEF DE CENTRE	M	.	.	.	.	2 nurse	.	.
KEROUANE	Centre de Santé SIBIRIBARO	Publique	CHEF DE CENTRE	M	.	.	.	.	2 nurse	.	.
KEROUANE	BANKO	Publique	INFIRMIER(E)	M	.	.	.	.	2 nurse	.	.
KEROUANE	CS SOROMAYA	Publique	INFIRMIER(E)	M	.	.	.	.	2 nurse	.	.
KEROUANE	CS SOROMAYA	Publique	INFIRMIER(E)	F	.	.	.	.	2 nurse	.	.
KEROUANE	Centre Médical GBENKO CITE	Privee	INFIRMIER(E)	M	.	.	.	.	2 nurse	.	.
KEROUANE	Poste de Santé FANKOUADOU	Publique	INFIRMIER(E)	M	.	.	.	.	2 nurse	.	.
KEROUANE	CS BANANKORO	Publique	LABORANTIN(E)	M	.	.	.	.	4 laboratorian	.	.
KEROUANE	CS BANANKORO	Publique	LABORANTIN(E)	F	.	.	.	.	4 laboratorian	.	.
KEROUANE	CS KEROUANE	Publique	ATS	F	.	.	.	.	5 health technician	.	.
KEROUANE	COGESTE BARO	Publique	ATS	M	.	.	.	.	5 health technician	.	.
KEROUANE	cs banankoko	Publique	ATS	F	.	.	.	.	5 health technician	.	.
KEROUANE	CS BANANKORO	Publique	ATS	F	.	.	.	.	5 health technician	.	.
KEROUANE	CS BANANKORO	Publique	ATS	M	.	.	.	.	5 health technician	.	.
KEROUANE	CS BANANKORO	Publique	ATS	M	.	.	.	.	5 health technician	.	.
KEROUANE	CS BANANKORO	Publique	ATS	F	.	.	.	.	5 health technician	.	.
KEROUANE	CS BANANKORO	Publique	ATS	M	.	.	.	.	5 health technician	.	.
KEROUANE	CS BANANKORO	Publique	ATS	M	.	.	.	.	5 health technician	.	.
KEROUANE	CS BANANKORO	Publique	ATS	F	.	.	.	.	5 health technician	.	.
KEROUANE	CS BANANKORO	Publique	ATS	F	.	.	.	.	5 health technician	.	.
KEROUANE	CS BANANKORO	Publique	ATS	M	.	.	.	.	5 health technician	.	.
KEROUANE	CS DAMARO	Publique	ATS	M	.	.	.	.	5 health technician	.	.
KEROUANE	CS DAMARO	Publique	ATS	F	.	.	.	.	5 health technician	.	.
KEROUANE	CS DAMARO	Publique	ATS	M	.	.	.	.	5 health technician	.	.
KEROUANE	CS KEROUANE	Publique	ATS	M	.	.	.	.	5 health technician	.	.
KEROUANE	CS KEROUANE	Publique	ATS	F	.	.	.	.	5 health technician	.	.
KEROUANE	CS KEROUANE	Publique	ATS	F	.	.	.	.	5 health technician	.	.
KEROUANE	CS KEROUANE	Publique	ATS	F	.	.	.	.	5 health technician	.	.
KEROUANE	CS KEROUANE	Publique	ATS	F	.	.	.	.	5 health technician	.	.
KEROUANE	CS KEROUANE	Publique	ATS	F	.	.	.	.	5 health technician	.	.
KEROUANE	CS KOMODOU	Publique	ATS	F	.	.	.	.	5 health technician	.	.
KEROUANE	CS KOMODOU	Publique	ATS	M	.	.	.	.	5 health technician	.	.
KEROUANE	cs konsakoro	Publique	ATS	F	.	.	.	.	5 health technician	.	.
KEROUANE	CS KONSANKORO	Publique	ATS	M	.	.	.	.	5 health technician	.	.
KEROUANE	CS LINKO	Publique	ATS	M	.	.	.	.	5 health technician	.	.
KEROUANE	CS LINKO	Publique	ATS	F	.	.	.	.	5 health technician	.	.
KEROUANE	CS LINKO	Publique	ATS	M	.	.	.	.	5 health technician	.	.
KEROUANE	CS SIWIN BARO	Publique	ATS	M	.	.	.	.	5 health technician	.	.
KEROUANE	Centre de Santé DAMARO	Publique	ATS	M	.	.	.	.	5 health technician	.	.
KEROUANE	Centre Médical GBENKO CITE	Privee	ATS	M	.	.	.	.	5 health technician	.	.
KEROUANE	Cabinet DAMARO	Privee	ATS	M	.	.	.	.	5 health technician	.	.
KEROUANE	Poste de Santé FABALA	Publique	ATS	M	.	.	.	.	5 health technician	.	.
KEROUANE	Poste de Santé FARABANA	Publique	ATS	M	.	.	.	.	5 health technician	.	.
KEROUANE	Poste de Santé MAKAFEREDOU	Publique	ATS	M	.	.	.	.	5 health technician	.	.
KEROUANE	Poste de Santé SANANKORONI	Publique	ATS	M	.	.	.	.	5 health technician	.	.
KEROUANE	Centre de Santé SIBIRIBARO	Publique	ATS	F	.	.	.	.	5 health technician	.	.
KEROUANE	Pas de structure definie	Publique	ATS	M	.	.	.	.	5 health technician	.	.
KEROUANE	CS BANANKORO	Publique	Chargé(e) Consultation Prénatale	F	.	.	.	.	5 health technician	.	.
KEROUANE	CS DAMARO	Publique	Chargé(e) Consultation Prénatale	F	.	.	.	.	5 health technician	.	.
KEROUANE	CS KEROUANE	Publique	Chargé(e) Consultation Prénatale	F	.	.	.	.	5 health technician	.	.
KEROUANE	cs konsakoro	Publique	Chargé(e) Consultation Prénatale	F	.	.	.	.	5 health technician	.	.
KEROUANE	CS SOROMAYA	Publique	Chargé(e) Consultation Prénatale	F	.	.	.	.	5 health technician	.	.
KEROUANE	Centre de Santé KOMODOU	Publique	Chargé(e) de Point de Vente/ Pharmacie	M	.	.	.	.	5 health technician	.	.
KEROUANE	CS SOROMAYA	Publique	Chargé(e) Programme Elargi de Vaccination	M	.	.	.	.	5 health technician	.	.
KEROUANE	Centre de Santé DAMARO	Publique	CHEF DE POSTE	M	.	.	.	.	5 health technician	.	.
KEROUANE	Centre de Santé LENKO	Publique	CHEF DE POSTE	M	.	.	.	.	5 health technician	.	.
KEROUANE	Poste de Santé BANKO	Publique	CHEF DE POSTE	F	.	.	.	.	5 health technician	.	.
KEROUANE	Poste de Santé DE KISSIDOUGOU	Publique	CHEF DE POSTE	M	.	.	.	.	5 health technician	.	.
KEROUANE	Poste de Santé KANFRANO	Publique	CHEF DE POSTE	M	.	.	.	.	5 health technician	.	.
KEROUANE	Poste de Santé SOULANKONDOU	Publique	CHEF DE POSTE	M	.	.	.	.	5 health technician	.	.
KEROUANE	CS KOMODOU	Publique	Matrone/ Accoucheuse Villageoise	F	.	.	.	.	6 traditional birth attendant	.	.
KEROUANE	CS KONSANKORO	Publique	Matrone/ Accoucheuse Villageoise	F	.	.	.	.	6 traditional birth attendant	.	.
KEROUANE	CS LENKO	Publique	Matrone/ Accoucheuse Villageoise	F	.	.	.	.	6 traditional birth attendant	.	.
KEROUANE	HOPITAL Préfectoral	Publique	Matrone/ Accoucheuse Villageoise	F	.	.	.	.	6 traditional birth attendant	.	.
KEROUANE	Poste de Santé FABALA	Publique	Matrone/ Accoucheuse Villageoise	F	.	.	.	.	6 traditional birth attendant	.	.
KEROUANE	Poste de Santé FOUNDOU	Publique	Matrone/ Accoucheuse Villageoise	F	.	.	.	.	6 traditional birth attendant	.	.
KEROUANE	Poste de Santé SELLAKOUNDOU	Publique	Matrone/ Accoucheuse Villageoise	F	.	.	.	.	6 traditional birth attendant	.	.
KEROUANE	Centre de Santé SIBIRIBARO	Publique	Matrone/ Accoucheuse Villageoise	F	.	.	.	.	6 traditional birth attendant	.	.
KEROUANE	Centre de Santé SIBIRIBARO	Publique	Matrone/ Accoucheuse Villageoise	F	.	.	.	.	6 traditional birth attendant	.	.
KEROUANE	CS BANANKORO	Publique	SAGE FEMME	M	.	.	.	.	6 traditional birth attendant	.	.
KEROUANE	CS BANANKORO	Publique	SAGE FEMME	F	.	.	.	.	6 traditional birth attendant	.	.
KEROUANE	CS BANANKORO	Publique	SAGE FEMME	F	.	.	.	.	6 traditional birth attendant	.	.
KEROUANE	CS DAMARO	Publique	SAGE FEMME	F	.	.	.	.	6 traditional birth attendant	.	.
KEROUANE	CS KEROUANE	Publique	SAGE FEMME	F	.	.	.	.	6 traditional birth attendant	.	.
KEROUANE	CS KOMODOU	Publique	SAGE FEMME	F	.	.	.	.	6 traditional birth attendant	.	.
KEROUANE	Centre de Santé SIBIRIBARO	Publique	STAGIAIRE	M	.	.	.	.	8 student	.	.
KEROUANE	CS BANANKORO	Publique	Agent d'entretien	M	.	.	.	.	9 cleaner	.	.
KEROUANE	CS BANANKORO	Publique	MEDECIN	M	.	.	.	.	1 doctor	.	.
KEROUANE	CS BANANKORO	Publique	MEDECIN	F	.	.	.	.	1 doctor	.	.
KEROUANE	CS BANANKORO	Publique	MEDECIN	M	.	.	.	.	1 doctor	.	.

## Sheet: IPC trainers & supervisors
Location	Type	Publique ou privee	Role	sexe	pretest	posttest	EPIpratique	ChlorePratique	Categorized Role	increase	pctincrease
N'Zerekore	IP	Publique	Alerte	M	26	28	2	2	10 other	2	0.07692
N'Zerekore	IP	Privée	Chargé(e) de Consultation Primaire Curative	M	22	25	2	2	5 health technician	3	0.13636
N'Zerekore	IP	Privée	Chargé(e) de Consultation Primaire Curative	M	27	28	2	2	5 health technician	1	0.03704
N'Zerekore	IP	Privée	Chargé(e) de Consultation Primaire Curative	M	27	30	2	2	5 health technician	3	0.11111
N'Zerekore	IP	Privée	Chargé(e) de Consultation Primaire Curative	M	20	28	2	2	5 health technician	8	0.4
N'Zerekore	IP	Publique	Chirurgien(ne)	M	25	28	2	2	1 doctor	3	0.12
N'Zerekore	IP	Privée	Consultant(e)	M	25	29	2	2	5 health technician	4	0.16
N'Zerekore	IP	Privée	Dentiste	M	23	29	2	2	1 doctor	6	0.26087
N'Zerekore	IP	Privée	Enseignant	M	22	25	2	2	10 other	3	0.13636
N'Zerekore	IP	Publique	Infirmier(e)	M	24	27	2	2	2 nurse	3	0.125
N'Zerekore	IP	Publique	Laborantin(e)	M	19	28	2	2	4 laboratorian	9	0.47368
N'Zerekore	IP	Publique	Laborantin(e)	M	21	28	2	1	4 laboratorian	7	0.33333
N'Zerekore	IP	Privée	Laborantin(e)	M	23	27	1	2	4 laboratorian	4	0.17391
N'Zerekore	IP	Publique	Laborantin(e)	M	22	29	2	0	4 laboratorian	7	0.31818
N'Zerekore	IP	Publique	Laborantin(e)	M	16	26	2	1	4 laboratorian	10	0.625
N'Zerekore	IP	Publique	Laborantin(e)	M	23	27	2	2	4 laboratorian	4	0.17391
N'Zerekore	IP	Publique	Laborantin(e)	M	19	25	2	2	4 laboratorian	6	0.31579
N'Zerekore	IP	Publique	Laborantin(e)	M	19	25	2	2	4 laboratorian	6	0.31579
N'Zerekore	IP	Publique	Laborantin(e)	M	23	29	2	2	4 laboratorian	6	0.26087
N'Zerekore	IP	Publique	Laborantin(e)	M	23	29	2	2	4 laboratorian	6	0.26087
N'Zerekore	IP	Publique	Laborantin(e)	M	21	30	2	2	4 laboratorian	9	0.42857
N'Zerekore	IP	Publique	Laborantin(e)	M	23	27	2	2	4 laboratorian	4	0.17391
N'Zerekore	IP	Publique	Laborantin(e)	M	17	25	2	1	4 laboratorian	8	0.47059
N'Zerekore	IP	Publique	Laborantin(e)	M	24	26	2	2	4 laboratorian	2	0.08333
N'Zerekore	IP	Publique	Laborantin(e)	M	24	27	2	2	4 laboratorian	3	0.125
N'Zerekore	IP	Publique	Laborantin(e)	M	23	26	2	2	4 laboratorian	3	0.13043
N'Zerekore	IP	Publique	Laborantin(e)	M	17	23	2	1	4 laboratorian	6	0.35294
N'Zerekore	IP	Privée	Laborantin(e)	M	20	30	2	2	4 laboratorian	10	0.5
N'Zerekore	IP	Publique	Laborantin(e)	M	15	21	2	1	4 laboratorian	6	0.4
N'Zerekore	IP	Publique	Laborantin(e)	M	20	27	2	2	4 laboratorian	7	0.35
N'Zerekore	IP	Publique	Laborantin(e)	M	20	25	2	2	4 laboratorian	5	0.25
N'Zerekore	IP	Publique	Pédiatre	M	18	27	2	1	1 doctor	9	0.5
N'Zerekore	IP	Publique	Sage Femme	M	26	28	2	2	6 traditional birth attendant	2	0.07692
N'Zerekore	IP	Publique	Superviseur	M	24	27	2	2	7 administration	3	0.125
Conakry	IP			F	29	29	.	.		0	0
Conakry	IP			F	27	27	.	.		0	0
Conakry	IP			F	28	30	.	.		2	0.07143
Conakry	IP			M	27	28	.	.		1	0.03704
Conakry	IP			F	28	30	.	.		2	0.07143
Conakry	IP			M	27	28	.	.		1	0.03704
Conakry	IP			M	29	30	.	.		1	0.03448
Conakry	IP			F	28	29	.	.		1	0.03571
Conakry	IP			M	27	29	.	.		2	0.07407
Conakry	IP			M	28	30	.	.		2	0.07143
Conakry	IP			M	.	30	.	.		.	.
Conakry	IP				.	.	.	.		.	.
Conakry	IP				.	.	.	.		.	.
Conakry	IP				.	.	.	.		.	.
Conakry	IP				.	.	.	.		.	.
Conakry	trainer			M	19	23	2	2		4	0.21053
Conakry	trainer			M	13	24	1	1		11	0.84615
Conakry	trainer			M	20	25	2	1		5	0.25
Conakry	trainer			M	23	25	2	2		2	0.08696
Conakry	trainer			F	23	26	2	1		3	0.13043
Conakry	trainer			M	18	26	1	1		8	0.44444
Conakry	trainer			M	23	27	2	1		4	0.17391
Conakry	trainer			M	22	28	2	2		6	0.27273
Conakry	trainer			M	26	28	2	2		2	0.07692
Conakry	trainer			M	25	28	1	2		3	0.12
Conakry	trainer			M	24	28	1	1		4	0.16667
Conakry	trainer			M	22	28	2	2		6	0.27273
Conakry	trainer			M	20	28	2	1		8	0.4
Conakry	trainer			M	25	29	2	2		4	0.16
Conakry	trainer			M	24	29	2	2		5	0.20833
Conakry	trainer			M	22	29	1	0		7	0.31818
Conakry	trainer			M	.	30	2	2		.	.
Conakry	trainer			M	.	30	2	2		.	.
Conakry	trainer			M	.	30	2	2		.	.
Conakry	trainer			F	.	29	2	2		.	.
Conakry	trainer			F	.	28	2	2		.	.
Conakry	trainer			M	.	28.5	2	2		.	.
Conakry	trainer			M	.	30	2	2		.	.
Conakry	trainer			M	.	29	2	2		.	.
Conakry	trainer			M	.	30	2	2		.	.
Conakry	trainer			M	.	29	2	2		.	.
Conakry	trainer			M	.	26	2	2		.	.
Conakry	trainer			M	.	28.5	2	2		.	.
Conakry	trainer			M	.	28.5	2	2		.	.
Conakry	trainer			M	.	28	2	2		.	.
Conakry	trainer			M	.	30	2	2		.	.
Conakry	trainer			M	.	25.5	2	2		.	.
Conakry	trainer			M	.	25.5	2	2		.	.
Conakry	trainer			M	.	30	2	2		.	.
Conakry	trainer			M	.	30	2	2		.	.
Conakry	trainer			M	.	28	2	2		.	.
Conakry	trainer			M	.	28	1	2		.	.
Conakry	trainer				.	29	2	1		.	.
Conakry	trainer				.	27	2	2		.	.
Conakry	trainer				.	29	2	2		.	.
Conakry	trainer				.	26	2	2		.	.
Conakry	trainer				.	26.5	2	2		.	.
Conakry	trainer				.	29	2	2		.	.
Conakry	trainer				.	29	2	2		.	.
Conakry	trainer				.	27.5	2	2		.	.
Conakry	trainer				.	30	2	2		.	.
Conakry	trainer				.	29	2	2		.	.
Conakry	trainer				.	26	1	2		.	.
Conakry	trainer				.	29	2	2		.	.
Conakry	trainer				.	30	2	2		.	.
Conakry	trainer				.	29	1	1		.	.
Conakry	trainer				.	26.25	2	2		.	.
Conakry	trainer				.	26.5	1	2		.	.
Conakry	trainer				.	.	.	.		.	.
Conakry	trainer				.	.	.	.		.	.
